# Supplementary material for: Autocrine TGF-β-positive feedback in profibrotic AT2-lineage cells plays a crucial role in non-inflammatory lung fibrogenesis
Source: Nat Commun. 2023 Aug 31;14:4956. doi: 10.1038/s41467-023-40617-y (PMC10471635; doi:10.1038/s41467-023-40617-y)
Supplement: Supplementary file 4 — Supplementary Data 1 [file 41467_2023_40617_MOESM4_ESM.xlsx]

## Sheet: sTable1
Materials	Supplyer	Catalog number	Other information
Materials for culture
Basic medium for all-type culture
Advanced DMEM/F12	Gibco	#12634-010
Glutamax	Gibco	#35050-061	Dilution: 1:100
Insulin-Transferrin-Selenium	Gibco	#41400045	Dilution: 1:100
Heparin	Sigma-Aldrich	#H3149	F.C. 5 μg per mL
Penicillin-Streptomycin Mixed Solution	Nacalai tesque	#09367-34	Dilution: 1:100
Amphotericin B	Gibco	#15290018	Dilution: 1:1000
Mouse FGF10	BioLegend	#751004	F.C. 10 ng per mL
Human EGF	Gibco	#PHG0313	F.C. 50 ng per mL
Supplements for normal alveolar organoid culture
SB431542	Abcam	#Ab120163	F.C. 10 μM
CHIR99021	Tocris	#4423	F.C. 3 μM
N-Acetyl-L-Cysteine	Sigma-Aldrich	#A9165	F.C. 1.25 mM
BIRB796	Tocris	#5989	F.C. 1 μM
Mouse TNFα	BioLegend	#575204	F.C. 10 ng per mL
Y27632	LC Laboratories	#Y-5301	F.C. 10 μM
Drugs for selected experiments
Bleomycin	Nippon Kayaku	N.A.	Also used in ex vivo and in vivo experiments
Pirfenidone	Tokyo Kasei	#P1871	F.C. 100μg per mL
BIBF1120 (Nintedanib)	Chem Scence	#CS-0104	F.C. 1 μM
Dexamethasone	Sigma-Aldrich	#D4904	F.C. 50 ng per mL
Nutlin-3a	Selleck	#S8059	F.C. 2 μM
Anti-Integrin αVβ6 antibody (mouse monoclonal)	Millipore	#MAB2077Z	F.C. 100 μg per mL; FACS-Dilution: 1:100
Mouse IgG2a Negative Control, Azide free	Millipore	#MABF1080Z	F.C. 100 μg per mL
Recombinant proteins for selected experiments
TGF-β1, recombinant human	R&D	#240-B-002	F.C. 1 pg per mL-10 ng per mL
TGF-β2, recombinant human	R&D	#302-B2-002	F.C. 1 pg per mL-10 ng per mL
TGF-β3, recombinant human	R&D	#243-B3-002	F.C. 1 pg per mL-10 ng per mL
CTGF, human, recombinant	PEPROTECH	#120-19	F.C. 10 ng per mL
PDGF-AA, murine, recombinant	PEPROTECH	#315-17	F.C. 10 ng per mL
Human PDGF-BB	PeproTech	#AF-100-14B	F.C. 10 ng per mL
human VEGF 165A protein	Abcam	#ab259412	F.C. 10 ng per mL
VEGF C Protein, Human, Recombinant	SinoBiological	#10542-H08H	F.C. 10 ng per mL
Recombinant Human GM-CSF	BioLegend	#572902	F.C. 10 ng per mL
SDF-1alpha (CXCL12), Human, Recombinant	PeproTech	#300-28A	F.C. 10 ng per mL
Recombinant Human CCL3/MIP-1 alpha Protein	FUJIFILM	#NBP2-35011	F.C. 10 ng per mL
Antibodies for immunostaining
Anti-SFTPC antibody: rabbit, polyclonal	GeneTex	#GTX54694	Dilution: 1:500
Anti-ProSP-C antibody: rabbit, polyclonal	Millipore	#AB3786	Dilution: 1:300
Anti-αSMA antibody: mouse, monoclonal <clone 1A4>	Dako	#M0851	Dilution: 1:500
Anti-Gamma H2AX (p Ser139) antibody: rabbit, polyclonal	Novus Biologicals	#NB100-384	Dilution: 1:500
Anti-GFP antibody: chicken, polyclonal	Thermo Fisher Scientific	#A10262	Dilution: 1:250
Anti-p53 antibody: mouse, monoclonal <clone 1C12>	Cell Signaling	#2524	Dilution: 1:500
Anti-p21 antibody (for mouse samples): rabbit monoclonal <clone EPR18021>	Abcam	#ab188224	Dilution: 1:500
Anti-p21 antibody (for human samples): goat polyclonal	R&D	#AF1047	Dilution: 1:30
Anti-Phospho-Smad2(Ser465/467)/Smad3(Ser423/425) antibody: rabbit monoclonal <clone D27F4>	Cell Signaling	#8828	Dilution: 1:200, Amprification required
Anti-RAGE antibody: goat polyclonal	R&D	#AF1145	Dilution: 1:250
Anit-Cytokeratin 8 antibody: rat monoclonal <clone TROMA-1>	DSHB	#TROMA-I	Dilution: 1:200
Anti-HOP (FL-73) antibody: rabbit polyclonal	SANTA CRUZ	#sc-30216	Dilution: 1:500
Anti-Ki-67 antibody: mouse monoclonal <clone B56>	BD	#550609	Dilution: 1:200
Anti-ERG (EPR3864) antibody: rabbit monoclonal <clone EPR3864>	Abcam	#ab92513	Dilution: 1:200
Antibodies and other fluorescent dyes for FACS/MACS
Anti-CD326 (EpCAM) antibody, APC: rat monoclonal <clone G8.8>	Invitrogen	#17-5791-80	Dilution: 1:100
Anti-CD326 (EpCAM) antibody, eFluor® 450: rat monoclonal <clone G8.8>	Invitrogen	#48-5791-82	Dilution: 1:100
Anti-MHC Class II (I-A/I-E) antibody, eFluor® 450: rat monoclonal <clone M5/114.15.2>	eBioscience	#48-5321	Dilution: 1:150
Anti-CD31 antibody, PE/Cy7: rat monoclinal <clone 390>	BioLegend	#102417	Dilution: 1:100
Anti-CD31 antibody, APC: rat monoclinal <clone 390>	BioLegend	#102409	Dilution: 1:200
Anti-CD45 antibody, PE-Cy7: rat monoclonal <clone 30-F11>	eBioscience	#25-0451	Dilution: 1:200
Anti-CD45 antibody, APC: rat monoclonal <clone 30-F11>	BioLegend	#103111	Dilution: 1:200
Anti-CD140a antibody, PE: rat monoclonal <clone APA5>	BioLegend	#135905	Dilution: 1:50
Anti-LYVE-1 antibody, APC: rat monoclonal <clone 223322>	R&D Systems	#FAB2125A	Dilution: 1:100
Anti-CD146 antibody: APC: rat monoclonal <clone ME-9F1>	BioLegend	#134711	Dilution: 1:100
Anti-HT2-280 antibody: mouse monoclonal	TERRACE BIOTECH	#TB-27AHT2-280	Dilution: 1:40
DAPI (4',6-diamidino-2-phenylindole)	Nacalai	#11034-56	Dilution: 1 μg per mL
7-AAD	BD	#559925	According to manufacturer instructions
Annexin V-FITC Apoptosis Detection Kit	Nacalai	#15342-54	According to manufacturer instructions
Antibodies for western blotting
Anti-Gamma H2AX (p Ser139) antibody: rabbit polyclonal	Novus Biologicals	#NB100-384	Dilution: 1:10000
Anti-p53 antibody: mouse monoclonal <clone 1C12>	Cell Signaling	#2524T	Dilution: 1:500
Anti-Acetylated-p53 (Lys379) antibody: rabbit polyclonal	Cell Signaling	#2570S	Dilution: 1:500
Anti-p21 antibody: rabbit monoclonal <clone EPR18021>	Abcam	#ab188224	Dilution: 1:4000
Anti-Smad2 antibody: rabbit monoclonal <clone ARC0343>	ABclonal	#A19114	Dilution: 1:1000
Anti-Phospho-Smad2 (Ser465/467) antibody: rabbit monoclonal <clone 138D4>	Cell Signaling	#3108T	Dilution: 1:1000
Anti-Smad3 antibody: rabbit monoclonal <clone ARC53861>	ABclonal	#A19115	Dilution: 1:1000
Anti-Phospho-Smad3 (Ser423/425) antibody: rabbit monoclonal <clone C25A9>	Cell Signaling	#9520T	Dilution: 1:1000
Anti-p16INK4A antibody: rabbit monoclonal <clone E5F3Y>	Cell Signaling	#29271	Dilution: 1:1000
Anti-p19ARF antibody: rabbit monoclonal <clone E9X4Z>	Cell Signaling	#77184	Dilution: 1:1000
Anti-MDM2 antibody: rabbit monoclonal <clone E3G5I>	Cell Signaling	#51541	Dilution: 1:1000
Anti-CKAP4 (p63) antibody, rabbit polyclonal	Invitrogen	#PA5-96803	Dilution: 1:500
Anti-SIRT1 antibody: mouse monoclonal <clone 19A7AB4>	Abcam	#ab110304	Dilution: 1:1000
Anti-GAPDH antibody: mouse monoclonal <clone 6C5>	Abcam	#ab8245	Dilution: 1:4000
Anti-rabbit IgG, HRP-linked antibody	Cell Signaling	#7074P2	Dilution: 1:1000
Peroxidase-AffiniPure Donkey Anti-Mouse IgG (H+L)	Jackson ImmunoResearch Laboratories	#715-035-151	Dilution: 1:5000
Antibodies for ChIP-seq
Anti-p53 antibody: rabbit monoclonal <clone D2H9O>	Cell Signaling	#32532
Dynabeads M-280 Sheep Anti-Mouse IgG	Thermo Fisher Scientific	#11201D
