# Supplementary material for: Autocrine TGF-β-positive feedback in profibrotic AT2-lineage cells plays a crucial role in non-inflammatory lung fibrogenesis
Source: Nat Commun. 2023 Aug 31;14:4956. doi: 10.1038/s41467-023-40617-y (PMC10471635; doi:10.1038/s41467-023-40617-y)
Supplement: Supplementary file 5 — Supplementary Data 2 [file 41467_2023_40617_MOESM5_ESM.xlsx]

## Sheet: BLM_up
Gene	logFC	FC: BLM/CTRL	logCPM	LR	PValue	FDR	CTRL1	CTRL2	CTRL3	CTRL4	BLM1	BLM2	BLM3	BLM4
Tmprss11e	-9.84053	916.845	0.0253322	110.237	8.69608e-26	4.56788e-24	0	0	0	0	1.42999	3.01485	1.31977	2.16838
Gria3	-9.42851	689.069	-0.379302	87.0607	1.05243e-20	3.98859e-19	0	0	0	0	0.987371	1.8913	1.82165	1.26219
Svop	-9.40859	679.624	-0.388191	88.5138	5.04823e-21	1.94694e-19	0	0	0	0	1.99177	1.47933	1.20824	1.19747
A630023A22Rik	-9.3138	636.404	-0.48073	80.5182	2.88037e-19	9.91481e-18	0	0	0	0	1.02142	1.02992	1.91459	1.53729
Bpifb2	-9.21064	592.487	-0.628167	19.2533	1.1447e-05	9.6732e-05	0	0	0	0	0	4.30692	0.817884	0
D630023F18Rik	-9.17888	579.586	-0.598843	62.9744	2.09409e-15	5.25804e-14	0	0	0	0	0.459638	1.161	1.17106	2.21693
H2-Q9	-9.01217	516.336	-0.790512	30.5494	3.25472e-08	3.99822e-07	0	0	0	0	0	1.8164	1.71012	0.938554
Gm38773	-8.9101	481.068	-0.851961	58.0157	2.60032e-14	5.85217e-13	0	0	0	0	0.544756	0.88011	0.96659	1.76383
Bdkrb1	-8.89653	476.564	-0.881337	62.4108	2.78787e-15	6.92068e-14	0	0	0	0	0.646898	0.973739	1.4313	1.06801
Dpp6	-8.88355	472.298	-0.893322	58.5162	2.01625e-14	4.60878e-13	0	0	0	0	0.527733	1.46061	0.929414	1.1651
1700003M07Rik	-8.69775	415.225	-1.06316	55.4936	9.37648e-14	2.00215e-12	0	0	0	0	1.07249	0.655401	1.1153	0.744371
Robo3	-8.56681	379.199	-1.18623	52.2099	4.98744e-13	9.99925e-12	0	0	0	0	0.714993	0.936288	0.799296	0.82528
Ngf	-8.55767	376.804	-1.17511	37.4773	9.24835e-10	1.35849e-08	0	0	0	0	0.221307	1.04864	0.316001	1.66674
Lama4	-8.5044	363.144	-1.24954	48.1665	3.91523e-12	7.29287e-11	0	0	0	0	0.595827	1.12355	0.706354	0.712007
Clca1	-8.4469	348.955	-1.27691	41.6008	1.11948e-10	1.81158e-09	0	0	0	0	0.629874	0.823933	0.278824	1.27838
Dcpp3	-8.40952	340.031	-1.3357	24.5409	7.27499e-07	7.41733e-06	0	0	0	0	0	1.01119	0.873649	1.05183
Slc22a29	-8.36476	329.642	-1.37043	42.1983	8.24724e-11	1.35378e-09	0	0	0	0	0.37452	0.898836	0.650589	0.922372
Aknad1	-8.33658	323.267	-1.384	38.685	4.98012e-10	7.5128e-09	0	0	0	0	0.340473	0.842659	0.408942	1.19747
Alox5	-8.2278	299.789	-1.49699	40.1182	2.39053e-10	3.73719e-09	0	0	0	0	0.510709	0.805207	0.576236	0.695825
Marchf4	-8.10754	275.812	-1.60711	35.1506	3.05167e-09	4.23173e-08	0	0	0	0	0.56178	0.936288	0.316001	0.566369
Grm4	-8.03417	262.136	-1.66765	35.1176	3.10376e-09	4.29831e-08	0	0	0	0	0.629874	0.430692	0.650589	0.550187
Rptn	-8.01542	258.751	-1.67218	34.1349	5.14218e-09	6.93296e-08	0	0	0	0	0.527733	0.543047	0.334589	0.82528
C130026I21Rik	-7.96326	249.563	-1.72165	33.2491	8.10787e-09	1.069e-07	0	0	0	0	0.629874	0.411967	0.446118	0.663461
Gm15510	-7.92876	243.665	-1.7848	28.5436	9.16104e-08	1.06416e-06	0	0	0	0	0.442614	0.411967	1.02235	0.226548
Capn13	-7.89742	238.43	-1.7756	30.9344	2.66899e-08	3.30652e-07	0	0	0	0	0.646898	0.430692	0.297412	0.679643
Tff2	-7.87659	235.013	-1.82122	30.2762	3.74702e-08	4.57942e-07	0	0	0	0	0.476662	0.74903	0.446118	0.356003
Wnt16	-7.87379	234.556	-1.79709	30.0534	4.20321e-08	5.11079e-07	0	0	0	0	0.37452	0.48687	0.334589	0.82528
1700061I17Rik	-7.86165	232.591	-1.82475	18.7274	1.50801e-05	0.000124823	0	0	0	0	0	0.636676	0.576236	0.792917
Gpr142	-7.74929	215.163	-1.94597	17.2823	3.22169e-05	0.000250561	0	0	0	0	0	0.524321	0.910825	0.420731
Gm34568	-7.72664	211.811	-1.9505	17.3263	3.14802e-05	0.000245267	0	0	0	0	0	0.411967	0.799296	0.614915
Ccdc33	-7.65498	201.549	-2.02243	24.9869	5.77211e-07	5.95906e-06	0	0	0	0	0.323449	0.805207	0.334589	0.275093
Dach1	-7.64749	200.505	-2.01401	25.7514	3.88348e-07	4.11108e-06	0	0	0	0	0.221307	0.524321	0.464707	0.517823
Col26a1	-7.62408	197.276	-2.02837	25.0529	5.57794e-07	5.76959e-06	0	0	0	0	0.255355	0.262161	0.632001	0.550187
Flrt1	-7.62068	196.813	-2.03912	24.6471	6.88488e-07	7.03871e-06	0	0	0	0	0.204284	0.711579	0.278824	0.501641
Cib3	-7.55964	188.659	-2.10238	22.4194	2.19148e-06	2.07264e-05	0	0	0	0	0.102142	0.599224	0.520472	0.404549
Raet1d	-7.55155	187.605	-2.11436	11.1576	0.000836865	0.00484983	0	0	0	0	0.612851	0	1.00377	0
Iapp	-7.5491	187.286	-2.08316	24.1988	8.68872e-07	8.76347e-06	0	0	0	0	0.255355	0.468144	0.241648	0.647279
Casp14	-7.49791	180.757	-2.13498	24.1147	9.0763e-07	9.12634e-06	0	0	0	0	0.255355	0.355789	0.42753	0.517823
Sult1c2	-7.48052	178.591	-2.14893	23.5187	1.23704e-06	1.22004e-05	0	0	0	0	0.425591	0.48687	0.204471	0.420731
Cadps	-7.47273	177.63	-2.17289	15.4765	8.35394e-05	0.000600624	0	0	0	0	0	0.524321	0.520472	0.485459
Fgf21	-7.47031	177.332	-2.15083	22.6861	1.90742e-06	1.82767e-05	0	0	0	0	0.204284	0.430692	0.260236	0.631097
Dynap	-7.45634	175.623	-2.16432	22.228	2.42119e-06	2.27351e-05	0	0	0	0	0.272378	0.505595	0.167294	0.566369
Abcg1	-7.44067	173.726	-2.20103	22.4369	2.17166e-06	2.05537e-05	0	0	0	0	0.357496	0.599224	0.297412	0.24273
Cyp4a12b	-7.41968	171.217	-2.20462	23.6038	1.18354e-06	1.16902e-05	0	0	0	0	0.357496	0.449418	0.278824	0.388367
Nppb	-7.38739	167.427	-2.22173	22.2696	2.36924e-06	2.22872e-05	0	0	0	0	0.255355	0.411967	0.223059	0.550187
Gm28364	-7.35944	164.214	-2.22537	7.69909	0.00552488	0.0260092	0	0	0	0	1.41296	0	0	0
Rims2	-7.35736	163.978	2.36161	405.611	3.30808e-90	2.22778e-87	0.131645	0	0.110375	0	6.38386	12.8833	9.46143	11.9747
Galnt6	-7.33786	161.776	2.74061	139.233	3.91751e-32	2.94813e-30	0.312657	0	0	0	7.96706	12.771	16.8967	15.3567
Cdh23	-7.3287	160.753	-2.27899	13.9417	0.000188564	0.00126016	0	0	0	0	0.663922	0	0.557648	0.16182
Ncam1	-7.32616	160.47	-2.31753	13.7799	0.00020552	0.00136342	0	0	0	0	0	0.449418	0.706354	0.226548
Cnfn	-7.31995	159.781	-2.25634	10.2632	0.0013571	0.00749589	0	0	0	0	0	0.468144	0	0.90619
Slc16a9	-7.29946	157.528	-2.30876	21.7181	3.15799e-06	2.91842e-05	0	0	0	0	0.37452	0.299612	0.390354	0.291275
Ikzf3	-7.29725	157.287	-2.29654	20.8828	4.88254e-06	4.38861e-05	0	0	0	0	0.442614	0.168532	0.353177	0.388367
Eps8l3	-7.29133	156.642	-2.31006	21.4754	3.58405e-06	3.29362e-05	0	0	0	0	0.357496	0.299612	0.334589	0.356003
Cxcr2	-7.26828	154.16	-2.35248	12.9799	0.00031485	0.00200904	0	0	0	0	0.153213	0.898836	0	0.275093
Sncaip	-7.25305	152.541	-2.36794	18.261	1.92609e-05	0.000156761	0	0	0	0	0.102142	0.636676	0.316001	0.258912
Mndal	-7.18103	145.113	-2.37855	17.4005	3.0275e-05	0.000236508	0	0	0	0	0.340473	0.0561773	0.316001	0.534005
Rgs17	-7.16791	143.799	-2.40752	19.5387	9.85814e-06	8.41724e-05	0	0	0	0	0.255355	0.337064	0.223059	0.420731
Slit1	-7.14425	141.46	-2.46729	12.6455	0.000376471	0.0023632	0	0	0	0	0	0.468144	0.53906	0.210366
Krt33b	-7.08801	136.051	-2.48953	18.5108	1.68946e-05	0.000138706	0	0	0	0	0.255355	0.393241	0.278824	0.24273
Dcst2	-7.06124	133.55	-2.49328	12.3835	0.000433142	0.00268239	0	0	0	0	0.170236	0.524321	0	0.453095
Fgd5	-7.03703	131.328	-2.51114	17.713	2.56872e-05	0.000204687	0	0	0	0	0.442614	0.187258	0.223059	0.275093
Pla1a	-7.02387	130.135	-2.51311	8.92983	0.0028055	0.0143075	0	0	0	0	0	0.48687	0	0.631097
Rgs14	-7.00914	128.813	-2.51474	12.496	0.000407816	0.00253954	0	0	0	0	0.459638	0	0.241648	0.404549
Syt9	-6.99617	127.66	-2.59397	11.5498	0.00067758	0.00401715	0	0	0	0	0	0.61795	0.334589	0.145638
Col28a1	-6.96476	124.911	-2.58186	16.7234	4.32436e-05	0.000328076	0	0	0	0	0.37452	0.355789	0.148706	0.194184
Trpv2	-6.93388	122.266	-2.61788	11.3022	0.00077416	0.00452438	0	0	0	0	0.18726	0	0.669178	0.194184
Arsj	-6.92843	121.805	-2.63486	14.6333	0.000130589	0.000902578	0	0	0	0	0.272378	0.205983	0.520472	0.0485459
Nfasc	-6.90087	119.501	-2.63841	15.4936	8.27832e-05	0.000596002	0	0	0	0	0.102142	0.168532	0.464707	0.291275
Zfp423	-6.89166	118.74	-2.63933	15.2939	9.2013e-05	0.000655178	0	0	0	0	0.493685	0.187258	0.241648	0.0970918
Cyyr1	-6.81571	112.651	-2.69907	8.00367	0.00466825	0.0224473	0	0	0	0	0.629874	0.337064	0	0
Fam229a	-6.80313	111.672	-2.71815	10.5773	0.00114484	0.00643165	0	0	0	0	0.306425	0	0.53906	0.113274
Tmem238l	-6.79433	110.994	-2.71928	15.3895	8.74743e-05	0.000625831	0	0	0	0	0.153213	0.224709	0.316001	0.258912
Sec16b	-6.76614	108.845	-2.70499	11.0006	0.000910834	0.00523346	0	0	0	0	0.18726	0	0.260236	0.485459
Serpina3i	-6.76205	108.538	-2.74057	15.0358	0.00010549	0.000742589	0	0	0	0	0.391544	0.187258	0.223059	0.129456
Dyrk4	-6.75303	107.861	-2.7599	10.6672	0.00109052	0.00615163	0	0	0	0	0	0.355789	0.278824	0.291275
Crabp1	-6.69956	103.937	-2.78408	10.3685	0.00128183	0.00712206	0	0	0	0	0.153213	0.430692	0	0.307457
Slc15a5	-6.69745	103.785	-2.82203	10.0105	0.00155651	0.00847782	0	0	0	0	0	0.262161	0.483295	0.145638
Aox4	-6.69186	103.384	-2.80368	10.1109	0.00147392	0.00806983	0	0	0	0	0	0.449418	0.130118	0.307457
Csmd2	-6.68849	103.142	-2.8228	10.0473	0.0015257	0.00832905	0	0	0	0	0.289402	0.149806	0.446118	0
Ifi205	-6.67334	102.065	-2.80567	7.57954	0.00590345	0.0275543	0	0	0	0	0	0.48687	0	0.388367
Gm4869	-6.66805	101.691	-2.84438	10.0274	0.00154227	0.00840728	0	0	0	0	0.238331	0.355789	0.278824	0
B230206H07Rik	-6.66099	101.195	-2.76946	7.70867	0.00549562	0.02589	0	0	0	0	0.510709	0	0	0.356003
Gabrd	-6.63274	99.2325	-2.84805	13.7784	0.000205687	0.00136418	0	0	0	0	0.289402	0.318338	0.130118	0.113274
2310069B03Rik	-6.59143	96.4314	-2.85242	13.6622	0.00021882	0.00144145	0	0	0	0	0.18726	0.149806	0.148706	0.339821
Prokr2	-6.56154	94.454	-2.87506	9.89401	0.00165818	0.00894947	0	0	0	0	0.204284	0.280886	0	0.323639
Slc4a10	-6.55947	94.3188	-2.89523	13.6467	0.000220627	0.00145154	0	0	0	0	0.289402	0.187258	0.185883	0.145638
Gm30083	-6.55635	94.1145	-2.91591	7.06844	0.00784535	0.0352504	0	0	0	0	0.323449	0	0.483295	0
5830418P13Rik	-6.54922	93.6507	-2.91663	13.1751	0.000283697	0.00182847	0	0	0	0	0.255355	0.280886	0.185883	0.0809098
Wdr27	-6.54479	93.364	-2.91703	7.05249	0.00791551	0.0355373	0	0	0	0	0.425591	0.374515	0	0
Islr	-6.51054	91.1732	-2.9413	12.9427	0.000321176	0.00204643	0	0	0	0	0.102142	0.243435	0.241648	0.194184
Prl2c2	-6.50884	91.0658	-2.90035	11.8535	0.000575545	0.00346859	0	0	0	0	0.102142	0.0561773	0.167294	0.453095
Npl	-6.50639	90.9113	-2.96282	9.34873	0.00223141	0.0116651	0	0	0	0	0.238331	0.280886	0.260236	0
Ttll9	-6.50317	90.7088	-2.92104	9.5558	0.00199319	0.0105564	0	0	0	0	0.391544	0	0.223059	0.16182
2310008N11Rik	-6.44136	86.9049	-2.99057	12.7948	0.000347579	0.00219548	0	0	0	0	0.153213	0.243435	0.185883	0.16182
Trim67	-6.40515	84.7504	-3.01589	12.4062	0.0004279	0.00265369	0	0	0	0	0.153213	0.224709	0.185883	0.16182
Aoc3	-6.38431	83.5349	-3.01769	8.96684	0.00274923	0.014067	0	0	0	0	0.255355	0	0.297412	0.16182
Islr2	-6.37884	83.219	-3.01835	11.7368	0.000612756	0.00366342	0	0	0	0	0.0680945	0.205983	0.130118	0.307457
2310043L19Rik	-6.3766	83.0901	-3.04083	11.7664	0.000603095	0.00361225	0	0	0	0	0.238331	0.243435	0.148706	0.0809098
Gimap8	-6.3606	82.1733	-2.99781	8.76052	0.00307821	0.0155354	0	0	0	0	0.204284	0	0.0929414	0.404549
Ank2	-6.35961	82.1171	-3.06523	8.78615	0.00303525	0.0153298	0	0	0	0	0.255355	0.224709	0.223059	0
G530011O06Rik	-6.3509	81.6226	-3.0433	6.52215	0.0106539	0.0459089	0	0	0	0	0	0.374515	0	0.323639
Pth2r	-6.33606	80.7875	-3.0907	11.0279	0.000897494	0.00516925	0	0	0	0	0.102142	0.337064	0.204471	0.0485459
Gm3448	-6.33047	80.4749	-3.04504	6.4695	0.0109741	0.047111	0	0	0	0	0	0.299612	0	0.388367
Lmx1b	-6.31809	79.7875	-3.11625	8.10811	0.00440676	0.0213226	0	0	0	0	0	0.393241	0.241648	0.0485459
Pglyrp2	-6.31756	79.7582	-3.02337	6.58328	0.0102941	0.0445925	0	0	0	0	0.357496	0	0	0.323639
Gm29825	-6.31742	79.7502	-3.06899	8.69229	0.00319559	0.0160507	0	0	0	0	0.153213	0.318338	0	0.210366
Cyp4a12a	-6.31438	79.5827	-3.0463	10.8241	0.0010019	0.00570674	0	0	0	0	0.255355	0.0374515	0.11153	0.275093
S1pr4	-6.30166	78.8841	-3.09358	11.7411	0.000611342	0.0036558	0	0	0	0	0.255355	0.224709	0.130118	0.0647279
Trpm5	-6.29928	78.7541	-3.04765	6.37638	0.0115649	0.0493211	0	0	0	0	0	0.187258	0	0.485459
Tmem63c	-6.2865	78.0595	-3.11891	8.46369	0.00362307	0.0179405	0	0	0	0	0	0.262161	0.260236	0.145638
A330033J07Rik	-6.28596	78.0301	-3.07171	6.38791	0.01149	0.0490609	0	0	0	0	0	0.262161	0	0.404549
Onecut2	-6.26223	76.757	-3.12082	8.36532	0.00382449	0.0188243	0	0	0	0	0.18726	0.355789	0	0.113274
Frs3os	-6.24358	75.7713	-3.12226	8.26734	0.00403645	0.0197602	0	0	0	0	0.255355	0	0.278824	0.113274
Crisp1	-6.24207	75.6922	-3.14695	8.44824	0.00365398	0.0180731	0	0	0	0	0	0.318338	0.167294	0.16182
Naip1	-6.1264	69.8603	-3.18089	10.3089	0.00132394	0.00733584	0	0	0	0	0.136189	0.074903	0.0929414	0.291275
Gm26688	-6.11569	69.3437	-3.20711	8.0097	0.00465274	0.022385	0	0	0	0	0.119165	0.262161	0	0.210366
Adamts14	-6.10061	68.6223	-3.2343	7.99735	0.00468458	0.0225217	0	0	0	0	0	0.187258	0.204471	0.194184
Slco1a6	-6.09903	68.5473	-3.2344	7.82138	0.00516317	0.0245041	0	0	0	0	0	0.0936288	0.297412	0.194184
Qrfp	-6.07214	67.2815	-3.26299	7.888	0.00497639	0.0237507	0	0	0	0	0	0.187258	0.241648	0.145638
Rnf17	-6.04614	66.08	-3.26484	10.1638	0.00143227	0.00786971	0	0	0	0	0.0680945	0.224709	0.0929414	0.178002
Cygb	-6.02483	65.1109	1.22066	213.493	2.37564e-48	3.35451e-46	0.181012	0.082023	0	0	3.81329	5.05595	4.96307	4.36913
Gm19510	-6.00608	64.2703	-3.26774	7.70474	0.00550759	0.0259371	0	0	0	0	0	0.0936288	0.130118	0.323639
1700001J03Rik	-6.00002	64.0011	-3.26812	7.82201	0.00516137	0.0245	0	0	0	0	0.0851182	0.168532	0	0.291275
Krt32	-5.93953	61.3728	-3.35591	7.3914	0.00655365	0.0301498	0	0	0	0	0	0.168532	0.241648	0.113274
BC034090	-5.9315	61.0325	-3.35644	7.16247	0.00744445	0.0336757	0	0	0	0	0	0.074903	0.316001	0.129456
Pnpla1	-5.91864	60.4905	-3.32867	7.51104	0.00613221	0.0284552	0	0	0	0	0.153213	0	0.167294	0.194184
C630004L07Rik	-5.9178	60.4555	-3.38655	7.07527	0.00781552	0.0351424	0	0	0	0	0.0680945	0.224709	0.223059	0
Igfn1	-5.91731	60.4351	-3.32869	7.36289	0.00665838	0.0305567	0	0	0	0	0.272378	0.112355	0	0.129456
Scn8a	-5.91187	60.2074	-3.35755	7.11006	0.00766526	0.0345614	0	0	0	0	0.289402	0.0561773	0.167294	0
Srpx	-5.89803	59.6327	-3.35861	9.71107	0.00183161	0.0097696	0	0	0	0	0.119165	0.168532	0.0743531	0.145638
Gjd3	-5.83033	56.899	-3.39219	7.10639	0.00768097	0.0346085	0	0	0	0	0.0851182	0	0.204471	0.194184
Tnfsf4	-5.7999	55.7114	-3.42412	7.04255	0.00795954	0.0356983	0	0	0	0	0	0.112355	0.167294	0.194184
Slc8a2	-5.78567	55.1646	-3.425	6.95719	0.00834829	0.0372004	0	0	0	0	0	0.0936288	0.148706	0.226548
Muc6	-5.77526	54.768	-3.45624	6.68033	0.00974828	0.0425156	0	0	0	0	0.204284	0.205983	0.0557648	0
Igll1	-5.77291	54.6789	-3.45651	6.88675	0.00868372	0.0384992	0	0	0	0	0	0.168532	0.167294	0.129456
Gm36201	-5.73014	53.0817	-3.4905	6.69713	0.00965682	0.0421848	0	0	0	0	0.153213	0.13108	0.167294	0
Cstad	-5.71793	52.6343	-3.45968	6.88484	0.00869297	0.0385207	0	0	0	0	0.136189	0	0.148706	0.16182
Cntnap2	-5.71212	52.4228	-3.49153	6.48814	0.0108596	0.0466652	0	0	0	0	0.221307	0.168532	0.0557648	0
Rp1l1	-5.67069	50.9388	-3.52634	6.56243	0.0104154	0.0450287	0	0	0	0	0.153213	0.13108	0.148706	0
Aoc1	-5.66365	50.6907	-3.49432	6.59227	0.0102422	0.0443971	0	0	0	0	0.204284	0.112355	0	0.113274
Grik3	-5.63975	49.8579	-3.52812	8.6157	0.00333278	0.0166696	0	0	0	0	0.102142	0.13108	0.0929414	0.0970918
Prrt3	-5.63684	49.7573	-3.52827	6.45008	0.0110947	0.047582	0	0	0	0	0.102142	0	0.223059	0.0970918
Pamr1	-5.62047	49.1961	0.0360962	55.3336	1.01715e-13	2.16311e-12	0.148101	0	0	0	1.17463	1.94748	2.91836	1.82856
Got1l1	-5.61402	48.9766	-3.5295	6.47121	0.0109636	0.0470732	0	0	0	0	0.153213	0	0.148706	0.113274
Krtap3-2	-5.43054	43.1276	-3.64173	7.59442	0.00585494	0.0273473	0	0	0	0	0.153213	0.0374515	0.0929414	0.0809098
Sema3d	-5.39967	42.2145	5.77532e-07	53.3109	2.84722e-13	5.86506e-12	0	0	0	0.172295	1.60022	1.8164	2.0633	2.11984
Glrb	-5.35527	40.9351	-1.54777	19.9829	7.81395e-06	6.80005e-05	0.0493668	0	0	0	0.119165	0.674127	0.501883	1.11656
Gm17455	-5.25302	38.1344	-3.76207	7.12425	0.00760482	0.034342	0	0	0	0	0.0680945	0.13108	0.0743531	0.0485459
Mexis	-5.14141	35.2954	-1.41904	22.7211	1.873e-06	1.79666e-05	0	0	0	0.0689179	0.493685	1.12355	0.780707	0.323639
Dscaml1	-5.08437	33.9272	0.97984	59.2398	1.39579e-14	3.23843e-13	0.148101	0	0.294333	0	6.53708	3.31446	2.528	2.71857
Gcnt3	-5.06815	33.5479	0.872325	68.1897	1.48501e-16	4.09259e-15	0.115189	0	0	0.292901	2.40033	3.22083	3.75483	4.62804
Ly6d	-4.96968	31.3346	5.13335	485.734	1.20784e-107	1.5106e-104	2.9291	1.49282	2.02354	2.2226	40.6184	75.3524	69.5759	86.3955
Gzme	-4.94375	30.7764	0.97227	60.4083	7.70864e-15	1.82561e-13	0	0	0.349521	0.137836	3.43877	3.37064	3.21577	4.9355
Gata3	-4.77948	27.4642	-0.902513	26.3215	2.8906e-07	3.12038e-06	0	0.131237	0	0	1.03844	1.2359	0.724943	0.90619
Duox2	-4.76908	27.267	-0.379786	46.4171	9.55764e-12	1.7158e-10	0.0658225	0.131237	0	0	1.39594	1.27335	1.67294	1.37547
Bean1	-4.73794	26.6848	-0.93525	25.5102	4.40042e-07	4.61921e-06	0	0.131237	0	0	1.17463	0.917562	0.762119	0.938554
Acsm3	-4.73759	26.6783	-0.760981	31.675	1.82251e-08	2.29465e-07	0.0164556	0	0	0.137836	0.74904	1.12355	1.264	1.19747
Dhh	-4.65812	25.2483	-1.3385	20.9284	4.76785e-06	4.29139e-05	0	0	0	0.103377	0.56178	0.823933	0.632001	0.792917
Fam47e	-4.65286	25.1565	-2.11739	13.7547	0.000208298	0.00137872	0	0	0.0551875	0	0.323449	0.580498	0.316001	0.323639
Sox11	-4.61138	24.4436	0.642905	65.4912	5.83737e-16	1.52247e-14	0.26329	0	0.0551875	0.155065	1.48106	3.38936	3.6433	3.3173
Ugt2b34	-4.55777	23.5519	1.64386	226.48	3.49084e-51	5.65946e-49	0.213923	0.328092	0.128771	0.32736	4.17079	7.60265	6.54307	5.53423
Psd2	-4.53745	23.2224	-1.86402	13.6919	0.000215378	0.00142021	0	0	0.0735833	0	0.74904	0.224709	0.316001	0.550187
Ppp2r2c	-4.52145	22.9664	-0.149409	23.0915	1.54475e-06	1.49742e-05	0.279745	0	0	0	1.07249	1.42316	1.98894	2.20075
Muc16	-4.48648	22.4163	0.816455	71.0324	3.51398e-17	1.01754e-15	0.164556	0	0.147167	0.275672	1.77046	4.49418	2.82542	4.20731
Ces1f	-4.46094	22.0231	2.48972	117.654	2.06429e-27	1.19948e-25	0.362024	1.03349	0.294333	0.241213	5.68589	17.1715	10.2793	9.75773
Lama1	-4.45956	22.002	0.0551366	22.284	2.35162e-06	2.21293e-05	0	0	0	0.344589	2.17903	1.8164	2.13765	1.6182
Wfdc18	-4.42036	21.4121	-2.29371	10.5507	0.00116147	0.00651396	0	0	0.0551875	0	0.119165	0.430692	0.297412	0.469277
Clca3a2	-4.39143	20.987	-1.43194	16.0704	6.10306e-05	0.000449497	0	0.114832	0	0	0.527733	0.636676	1.04094	0.420731
Kcnq4	-4.37409	20.7364	-2.06441	11.5579	0.000674609	0.00400496	0	0	0	0.0689179	0.357496	0.205983	0.724943	0.307457
Col25a1	-4.36567	20.6157	1.06332	128.399	9.18088e-30	6.15119e-28	0.115189	0.082023	0.22075	0.344589	2.92807	4.88742	4.18236	3.78658
D030025P21Rik	-4.35908	20.5217	-3.32574	7.03294	0.00800236	0.0358675	0.0164556	0	0	0	0.0851182	0.112355	0.204471	0.113274
Tshr	-4.32591	20.0553	1.05876	74.2037	7.04584e-18	2.14678e-16	0	0.246069	0.202354	0.32736	6.21363	3.68897	3.21577	2.55675
Tmc5	-4.30338	19.7446	0.160818	19.0812	1.25272e-05	0.000105218	0	0	0	0.413507	2.46843	2.3969	1.78447	1.66674
Col2a1	-4.25096	19.04	1.09607	62.2034	3.09754e-15	7.64604e-14	0.213923	0.524947	0	0.0861474	4.13674	3.76388	3.53177	4.59568
Camk4	-4.20882	18.4918	-1.5023	14.0473	0.000178272	0.0011987	0	0	0.128771	0	0.408567	0.692853	0.799296	0.566369
A330048O09Rik	-4.19173	18.2741	-1.37112	13.6984	0.000214642	0.00141607	0	0	0	0.137836	0.697969	0.61795	0.260236	1.08419
Kcne1l	-4.17024	18.0039	-2.00279	11.0248	0.000899031	0.00517641	0.0822781	0	0	0	0.663922	0.299612	0.446118	0.24273
9330136K24Rik	-4.16623	17.9539	-2.27462	9.44439	0.00211796	0.0111364	0	0.0656184	0	0	0.170236	0.318338	0.632001	0.226548
AA467197	-4.08815	17.0081	0.817376	83.1786	7.4966e-20	2.68244e-18	0.0987337	0.410115	0.147167	0.103377	2.19605	3.18338	3.79201	3.9484
Sptb	-4.07773	16.8857	2.94079	299.319	4.63652e-67	1.41597e-64	1.00379	0.557757	0.735833	1.11992	9.68645	15.5985	17.3243	15.2434
Ano3	-4.03566	16.4005	1.92776	213.599	2.25237e-48	3.19763e-46	0.641769	0.311687	0.607062	0.172295	7.93301	7.37795	6.05978	7.12007
Igfbp4	-4.02728	16.3054	4.51097	291.542	2.29369e-65	6.548e-63	1.31645	2.03417	3.01692	4.16953	41.5887	41.7397	44.6304	43.7237
Gpr25	-4.02581	16.2888	-2.35904	8.93993	0.00279004	0.014248	0	0.0656184	0	0	0.221307	0.224709	0.353177	0.420731
Enpp1	-4.00905	16.1007	3.54319	425.19	1.8109e-94	1.39887e-91	1.00379	1.19754	1.82119	1.43005	16.3257	23.6132	22.7706	24.9202
Plekhs1	-3.99436	15.9375	2.58097	255.818	1.39994e-57	2.9181e-55	0.822781	0.410115	0.680645	0.895933	7.57552	13.0893	10.4094	13.787
Lefty1	-3.9762	15.7383	-1.29347	13.1923	0.000281101	0.00181397	0	0	0	0.172295	0.510709	0.786482	0.613413	0.922372
Gdf15	-3.97226	15.6953	5.85812	833.107	3.4209e-183	2.99488e-179	6.94427	7.23443	8.07577	5.53066	140.888	102.917	98.0159	94.2438
Ifi211	-3.96136	15.5772	-1.35312	15.9867	6.37885e-05	0.000467973	0.115189	0.0492138	0	0	0.238331	1.04864	0.613413	0.82528
Pgm5	-3.94203	15.3698	-0.875345	22.0441	2.66462e-06	2.48609e-05	0	0	0.110375	0.137836	1.02142	1.29208	0.799296	0.776735
Padi3	-3.92937	15.2355	3.00287	288.891	8.67253e-65	2.42314e-62	0.740503	0.754612	1.06696	1.37836	10.1291	17.5086	16.3391	16.0525
Gm10505	-3.89623	14.8895	-2.00088	12.5609	0.000393897	0.00245732	0	0.0656184	0.0367916	0	0.306425	0.449418	0.501883	0.388367
2610027K06Rik	-3.88981	14.8234	-2.73987	6.72113	0.00952772	0.0416991	0	0	0	0.0516884	0.323449	0.13108	0.316001	0.113274
Ern2	-3.87075	14.6289	1.00278	23.2595	1.41549e-06	1.38408e-05	0.724047	0.278878	0	0	2.89402	4.38183	4.74001	2.84803
Gbp5	-3.84887	14.4087	-1.89049	12.5441	0.000397469	0.00247725	0.0493668	0.0656184	0	0	0.255355	0.730304	0.42753	0.388367
Slco1a5	-3.84285	14.3487	2.5314	239.624	4.74995e-54	8.7854e-52	0.510124	0.721803	0.625458	1.13715	7.40528	10.2992	12.64	12.719
Gpr27	-3.83063	14.2276	-2.07919	8.83152	0.00296072	0.0150058	0.0987337	0	0	0	0.272378	0.280886	0.613413	0.372185
Pcdhb3	-3.82218	14.1446	-1.87911	8.5864	0.00338683	0.0169142	0	0.114832	0	0	0.459638	0.112355	0.408942	0.776735
Plcd4	-3.79341	13.8653	0.345691	20.698	5.37733e-06	4.80538e-05	0.510124	0	0.147167	0	3.13235	1.47933	2.28636	2.34639
Exoc3l2	-3.75934	13.5418	0.478746	38.9331	4.38583e-10	6.65451e-09	0.0987337	0	0.183958	0.465196	2.31521	2.58415	2.75106	2.54057
Clhc1	-3.74973	13.4518	-2.80425	6.40818	0.0113596	0.0485569	0	0	0.0551875	0	0.204284	0.187258	0.241648	0.194184
Fam3b	-3.72827	13.2532	-0.366911	20.3224	6.54286e-06	5.76456e-05	0.26329	0	0.147167	0	0.868205	1.32953	1.46847	1.87711
Cxcr4	-3.71256	13.1096	0.552378	69.1497	9.12681e-17	2.55279e-15	0.0987337	0.147641	0.331125	0.241213	1.82153	3.6328	3.27154	2.03893
Gm32282	-3.70854	13.0732	-1.63345	13.0099	0.000309849	0.00198098	0	0	0.110375	0.0516884	0.391544	0.842659	0.464707	0.485459
Cd80	-3.69887	12.9859	2.28916	216.97	4.14236e-49	6.25258e-47	0.921514	0.39371	0.754229	0.706408	6.9116	10.3179	7.43531	11.4407
Gcnt1	-3.67376	12.7618	3.54687	204.272	2.44178e-46	3.23894e-44	1.28354	0.902253	2.88814	1.72295	18.6068	24.6805	22.0271	21.2307
Mb	-3.65403	12.5884	0.253153	41.2098	1.36734e-10	2.19914e-09	0.197467	0.328092	0.147167	0	1.66832	1.85385	2.28636	2.79948
Ces2e	-3.62793	12.3628	2.93526	247.176	1.0717e-55	2.06965e-53	0.905059	0.82023	1.766	1.08546	10.1801	15.7671	14.8149	15.6803
Atg9b	-3.6072	12.1864	5.56538	374.032	2.4795e-83	1.30243e-80	7.73414	4.13396	8.51727	8.33906	65.541	95.5762	95.8411	92.9816
Adamdec1	-3.59684	12.0992	-1.52348	12.3108	0.000450346	0.0027778	0.0658225	0.114832	0	0	1.00439	0.262161	0.42753	0.614915
Fa2h	-3.59078	12.0485	-2.09361	7.80162	0.00521993	0.0247332	0	0.114832	0	0	0.425591	0.337064	0.42753	0.307457
Aim2	-3.58495	11.9999	-0.97287	17.4792	2.90467e-05	0.000228067	0	0.114832	0	0.172295	0.766064	0.955013	1.04094	0.792917
Alpk2	-3.58076	11.9651	-0.0120433	39.329	3.58084e-10	5.50937e-09	0	0.147641	0.183958	0.258442	1.71939	2.00366	1.59859	1.7962
Tmsb15b1	-3.57199	11.8926	-1.8048	11.0935	0.000866313	0.00500172	0.0822781	0.0656184	0	0	0.204284	0.524321	0.501883	0.647279
Gjb5	-3.56929	11.8704	0.441428	61.8314	3.74167e-15	9.16708e-14	0.164556	0.262474	0.165562	0.223983	1.20868	2.4718	2.528	3.5924
Spon2	-3.56792	11.8591	0.901996	74.1781	7.13785e-18	2.17229e-16	0.296201	0.164046	0.459896	0.223983	1.77046	4.32565	3.04848	4.45004
Fbln2	-3.5645	11.831	2.03465	97.7908	4.65e-23	2.02533e-21	0.559491	1.01709	0.275937	0.671949	3.26854	8.29551	9.18261	9.32081
Slc28a3	-3.54126	11.642	1.05346	48.6116	3.12021e-12	5.89138e-11	0.296201	0	0.533479	0.465196	3.71115	3.76388	3.42024	4.19113
Wnt6	-3.53186	11.5663	-1.48337	8.93354	0.00279981	0.0142835	0.197467	0	0	0	0.459638	0.411967	0.780707	0.744371
Otud7a	-3.5298	11.5499	-1.20847	13.821	0.000201077	0.00133597	0.131645	0.114832	0	0	0.493685	0.411967	1.33836	0.728189
Sgcd	-3.52887	11.5424	1.19477	130.499	3.18639e-30	2.1737e-28	0.26329	0.295283	0.294333	0.585802	3.55794	4.438	4.7586	3.93222
Lgals7	-3.52165	11.4848	2.04927	61.7988	3.80404e-15	9.31121e-14	1.54683	0.590566	0.312729	0.172295	5.15816	8.6513	8.8666	7.63789
Nkx2-9	-3.51695	11.4474	0.237377	21.2134	4.10878e-06	3.7379e-05	0.592402	0.082023	0.0551875	0	1.92367	2.99612	1.69153	1.87711
Mir205hg	-3.50733	11.3713	-0.672698	29.4151	5.84203e-08	6.93648e-07	0.131645	0.0328092	0.0735833	0.137836	1.12356	1.161	0.53906	1.53729
Medag	-3.50654	11.3651	3.04228	316.236	9.56781e-71	3.49013e-68	1.02025	1.21394	1.25092	1.82632	12.257	17.7146	13.8297	16.6027
Car9	-3.4968	11.2886	5.05358	187.588	1.0687e-42	1.23107e-40	4.34428	2.64114	8.57245	6.06477	46.2362	63.9484	72.959	60.7795
Sprr1a	-3.48544	11.2001	6.82455	530.607	2.08424e-117	4.2108e-114	20.6353	16.8475	20.4378	16.3852	137.159	226.731	225.513	242.859
Ror2	-3.48406	11.1894	0.0640516	50.5238	1.1773e-12	2.29211e-11	0.213923	0.21326	0.110375	0.120606	1.02142	1.8913	2.49083	2.08747
Mir100hg	-3.47681	11.1333	1.43078	175.141	5.57692e-40	5.95416e-38	0.345568	0.328092	0.551875	0.534114	5.02197	4.15712	5.11177	5.2915
Inha	-3.45109	10.9366	0.993971	89.3419	3.32143e-21	1.29045e-19	0.345568	0.180451	0.459896	0.32736	3.93246	2.13474	4.49836	3.81894
4930415O20Rik	-3.4472	10.9072	-1.72421	7.36858	0.00663735	0.0304654	0	0	0	0.172295	0.663922	0.187258	0.446118	0.663461
Il1rn	-3.41926	10.6979	3.20189	262.197	5.6958e-59	1.2571e-56	1.64556	1.32877	1.766	1.53342	10.6908	16.5161	18.8485	21.0851
Prss12	-3.41089	10.6361	0.290987	25.6483	4.09659e-07	4.31926e-06	0.312657	0	0.128771	0.379048	0.902253	2.56543	3.55036	1.7962
Ifitm10	-3.39096	10.4901	1.15357	95.7706	1.28996e-22	5.42071e-21	0.378479	0.442924	0.147167	0.551343	2.91104	4.81252	4.72142	3.65713
Tmigd1	-3.36204	10.2819	0.52537	29.2735	6.28491e-08	7.44214e-07	0.246834	0	0.496687	0.258442	1.10654	3.22083	2.97412	3.02603
Tmem200b	-3.36189	10.2809	1.48341	112.86	2.31529e-26	1.24864e-24	0.312657	0.63978	0.772625	0.241213	4.25591	5.41174	6.13413	4.43386
Armh4	-3.35641	10.2419	-1.29614	12.7182	0.000362123	0.00227967	0	0.0984276	0.165562	0	0.527733	0.842659	0.743531	0.647279
Tmem45b	-3.32268	10.0052	-0.199136	21.055	4.46289e-06	4.04045e-05	0.394935	0.0656184	0	0.137836	1.2257	1.9662	0.85506	2.05511
Slc5a8	-3.32044	9.98966	-1.50068	10.7034	0.00106942	0.00605066	0.0987337	0	0.128771	0	0.510709	0.767756	0.278824	0.776735
Mpped2	-3.3201	9.98734	-2.27202	7.12626	0.00759628	0.0343093	0	0	0.0551875	0.0689179	0.170236	0.505595	0.483295	0.145638
Esrrg	-3.3156	9.95621	0.995036	74.0556	7.59469e-18	2.30864e-16	0.164556	0.360901	0.533479	0.379048	2.00879	4.70016	3.92212	3.70567
Sec14l5	-3.30949	9.91416	-0.0784234	21.3894	3.74838e-06	3.43501e-05	0.427846	0.082023	0	0.155065	1.97474	1.34825	2.54659	0.841462
Abcb1b	-3.3039	9.87584	3.0986	303.294	6.3113e-68	1.99711e-65	1.46455	1.54203	1.19573	2.06754	19.3388	15.3551	13.681	13.6738
Disc1	-3.28281	9.73248	-1.95059	6.4171	0.0113027	0.0483395	0	0	0.165562	0	0.340473	0.374515	0.53906	0.404549
1700007K13Rik	-3.27695	9.69305	1.66056	120.25	5.57686e-28	3.33646e-26	0.26329	0.442924	0.938187	0.706408	6.12851	6.06714	4.40542	6.11678
Kcnj4	-3.27384	9.67215	-1.49567	7.28855	0.00693953	0.0316643	0.230379	0	0	0	0.868205	0.374515	0.446118	0.631097
Zbp1	-3.26789	9.63234	1.11586	35.6523	2.35865e-09	3.31448e-08	0	0.410115	0.4415	0.758097	3.28556	4.9436	3.8106	3.51149
Gda	-3.26383	9.6053	3.66316	446.944	3.33505e-99	3.36891e-96	2.58353	1.82091	2.79617	2.34321	18.76	23.6881	24.5923	24.5804
Sox7	-3.24339	9.47015	0.866285	55.8047	8.00398e-14	1.71326e-12	0.164556	0.164046	0.515083	0.534114	2.11093	4.3631	3.84777	2.73475
Clec2f	-3.23476	9.41369	2.21772	208.981	2.29189e-47	3.13511e-45	0.921514	0.771016	0.66225	1.18883	6.02637	9.40033	8.51343	9.53118
Slfn2	-3.23141	9.39184	2.94427	201.545	9.6103e-46	1.24337e-43	0.921514	1.55844	1.23252	2.18814	10.81	13.1268	16.1718	15.3729
Cdhr1	-3.21252	9.26966	-0.28547	27.6718	1.43743e-07	1.62029e-06	0.164556	0.164046	0	0.275672	1.44701	1.27335	1.41271	1.56965
Meis2	-3.21059	9.25726	3.05597	99.6491	1.81934e-23	8.11422e-22	1.20126	0.787421	3.20087	1.29221	11.0654	16.4787	17.1941	15.1625
Psapl1	-3.19062	9.13001	2.65728	320.176	1.32608e-71	5.04757e-69	1.0367	1.04989	1.39808	1.48173	9.80561	12.6024	11.3388	11.5701
Crct1	-3.17501	9.03177	0.981383	65.3329	6.32564e-16	1.64329e-14	0.378479	0.475734	0.386312	0.31013	1.49808	4.88742	4.42401	3.28494
Fst	-3.17199	9.01286	2.16167	120.103	6.00515e-28	3.58453e-26	0.93797	0.574161	1.26931	0.775326	4.40912	10.2055	7.26801	10.1623
Galntl6	-3.17027	9.00218	-1.18914	10.52	0.00118087	0.00660865	0.0822781	0	0.239146	0	0.459638	0.861385	0.576236	1.03565
Tigit	-3.16327	8.95857	-1.06734	10.098	0.00148429	0.00811816	0.131645	0	0.22075	0	0.238331	0.861385	0.762119	1.3431
Synpr	-3.16249	8.95376	-0.926525	13.5435	0.000233094	0.00152592	0	0.164046	0.165562	0.0689179	0.238331	1.06737	1.69153	0.631097
Pdk4	-3.1489	8.86977	4.65678	447.176	2.9703e-99	3.12048e-96	3.89998	6.16813	5.13243	5.22053	33.6387	47.4323	50.7274	49.4036
Arap2	-3.14726	8.85972	3.88768	448.625	1.43652e-99	1.57203e-96	3.38986	3.18249	2.85135	2.54996	21.0582	26.9838	26.5998	31.5872
Cntn1	-3.14149	8.82436	-0.614387	11.6346	0.000647351	0.00385446	0.213923	0	0.294333	0	0.510709	1.53551	1.59859	0.890008
Gm15987	-3.12564	8.72791	-0.10765	46.073	1.13927e-11	2.03273e-10	0.164556	0.21326	0.147167	0.206754	1.19165	2.05983	1.44989	1.76383
Egr3	-3.12223	8.70734	1.44594	102.738	3.82609e-24	1.80087e-22	0.460757	0.459329	0.367916	0.930391	3.48984	4.98105	6.30142	4.62804
Clec2d	-3.11594	8.66947	3.37457	256.291	1.10431e-57	2.3203e-55	1.72784	2.09979	2.04194	2.6878	12.8528	17.958	22.5476	20.8747
Zfp750	-3.11056	8.63721	4.49617	511.498	2.99371e-113	4.13826e-110	4.60757	3.60901	4.76452	5.73741	32.7194	44.4924	43.2735	41.1669
Alox12e	-3.10826	8.62341	-0.933957	10.7065	0.00106762	0.00604312	0	0.262474	0	0.137836	0.578804	0.48687	1.44989	1.01946
Prss22	-3.08667	8.49533	3.61928	288.571	1.01865e-64	2.81618e-62	2.32024	2.64114	2.55702	2.8084	14.6403	22.9578	22.4918	27.6874
Tff1	-3.0753	8.42862	-0.376905	9.43796	0.0021254	0.0111732	0	0.492138	0	0.120606	0.357496	1.36698	0.96659	2.55675
Vsig1	-3.05496	8.31063	3.30871	197.32	8.0292e-45	9.85415e-43	1.44809	1.70608	2.17071	3.17022	13.4827	18.8756	17.8819	20.3407
Alox12	-3.05011	8.28273	0.59251	43.2294	4.86825e-11	8.11938e-10	0.378479	0.311687	0.110375	0.465196	1.15761	2.73396	3.43883	3.25258
Cgref1	-3.0159	8.08865	1.17046	94.1845	2.87445e-22	1.1833e-20	0.608858	0.63978	0.423104	0.275672	4.35805	4.08221	4.49836	2.92894
Gm19345	-3.01456	8.08115	-1.11539	9.9139	0.00164035	0.00886831	0.26329	0	0.110375	0	0.527733	1.04864	0.780707	0.728189
Ifitm6	-2.9965	7.98063	-0.558119	18.5152	1.68558e-05	0.000138474	0	0.0984276	0.22075	0.258442	0.953323	1.55424	1.13388	1.00328
Pmaip1	-2.9951	7.97287	3.89078	279.894	7.91912e-63	2.05928e-60	2.61644	2.44429	3.82633	4.3246	24.0203	27.0025	22.3617	31.8461
Padi1	-2.99478	7.97111	4.73814	286.776	2.50645e-64	6.85722e-62	4.72276	4.08475	6.38335	8.59751	40.0907	49.1738	50.4672	49.8081
Bace2	-2.98718	7.9292	4.46884	326.967	4.39882e-73	1.80517e-70	3.94935	4.00272	5.20602	6.66781	29.7914	41.1779	44.3702	41.8142
Vsir	-2.98342	7.90857	2.04055	90.1484	2.2095e-21	8.64832e-20	0.460757	0.738207	1.41648	1.06823	4.51126	8.08952	10.3723	6.13297
Krt6b	-2.97894	7.88405	5.86521	234.217	7.17174e-53	1.2311e-50	13.0164	12.9596	9.74979	16.7298	60.3318	122.729	108.611	122.028
Fzd10	-2.96401	7.8029	0.866295	74.3761	6.45673e-18	1.98107e-16	0.444302	0.311687	0.478291	0.396278	2.24712	4.438	2.99271	3.09076
Hnf4a	-2.95895	7.77557	0.804799	18.2589	1.92825e-05	0.000156792	0	0.869444	0.128771	0.551343	2.53652	2.64033	2.15624	4.78986
Lingo1	-2.95314	7.74432	-2.02297	6.53133	0.0105991	0.04571	0.0822781	0	0.110375	0	0.204284	0.430692	0.632001	0.275093
Has2	-2.94995	7.72722	1.68875	106.679	5.23378e-25	2.63333e-23	0.460757	0.442924	0.772625	1.25775	5.58375	6.10459	5.96683	5.01641
Sema6d	-2.92743	7.60754	1.50267	127.996	1.12471e-29	7.49733e-28	0.608858	0.524947	0.735833	0.740867	4.15377	4.92487	6.6546	4.15877
Kcnn4	-2.91865	7.56138	1.8115	100.784	1.02596e-23	4.69439e-22	0.78987	0.688993	0.367916	1.39559	5.68589	5.20576	7.1379	6.58606
Ddit4l	-2.91618	7.54845	4.20872	766.136	1.24417e-168	6.53536e-165	4.49238	4.13396	4.74612	3.91109	33.1791	30.5417	34.1467	32.5743
Krt15	-2.91587	7.54683	8.51127	296.246	2.16605e-66	6.46466e-64	86.8363	80.1365	92.9725	81.5643	396.327	693.265	746.208	741.539
Tns4	-2.91263	7.52991	5.3884	430.468	1.28539e-95	1.05499e-92	7.98097	11.1059	9.38187	10.7856	52.4498	82.206	80.0783	80.926
Krt6a	-2.91223	7.52783	8.53672	211.675	5.92137e-48	8.18521e-46	85.635	84.3689	66.924	111.423	388.207	738.113	708.771	787.35
Nfe2l3	-2.90591	7.4949	3.58426	258.109	4.43335e-58	9.39012e-56	2.12277	2.73957	3.05371	3.35975	15.2021	24.5869	21.6367	23.0755
Sprr2a1	-2.9047	7.48863	8.90731	260.352	1.43816e-58	3.12164e-56	103.177	102.726	116.372	130.203	536.959	986.753	859.707	1005.03
Ces2f	-2.88601	7.39223	1.07459	56.2098	6.51358e-14	1.40569e-12	0.230379	0.311687	0.846208	0.603032	2.68973	5.03723	3.90354	3.07457
Cldn2	-2.88542	7.38921	5.21835	466.955	1.47341e-103	1.75898e-100	9.34679	6.52903	8.03898	11.561	57.6761	67.1131	69.3342	68.0452
Sprr2a3	-2.88127	7.36801	6.37177	371.341	9.55415e-83	4.82558e-80	18.6771	18.7341	21.9094	19.8311	95.5537	185.198	140.918	161.512
Cdsn	-2.88072	7.36519	-0.966816	8.51384	0.00352456	0.0175221	0.246834	0	0	0.206754	0.289402	1.49806	0.632001	0.9871
Cox6b2	-2.87814	7.352	3.03874	255.383	1.74155e-57	3.60158e-55	1.62911	1.44361	2.39146	2.3949	14.5382	15.9169	14.536	12.719
Hsd17b2	-2.86157	7.26808	-1.47099	7.66518	0.00562967	0.0264315	0	0.196855	0.110375	0	0.544756	0.411967	0.390354	0.938554
Ptprd	-2.8532	7.22601	1.61719	151.564	7.88936e-35	6.62e-33	0.543035	0.688993	0.883	0.844244	4.78364	6.2544	4.9073	5.43714
Eda2r	-2.83319	7.12647	4.14446	553.439	2.24855e-122	5.36873e-119	4.93668	4.31441	3.75275	4.35906	32.3109	34.5865	27.0831	29.9366
Dbn1	-2.82431	7.08277	0.135794	35.806	2.17972e-09	3.07621e-08	0.246834	0.0984276	0.423104	0.292901	1.46403	2.58415	1.80306	1.68292
Ces2b	-2.81911	7.05725	-0.46401	8.56527	0.00342637	0.0170759	0.575947	0	0	0.103377	0.851182	1.08609	1.48706	1.4402
Ass1	-2.81354	7.03009	5.1791	882.947	5.00091e-194	6.5672e-190	7.60249	9.58029	9.6946	9.20054	59.1231	60.7089	70.9886	62.7537
2610203C22Rik	-2.80688	6.99768	-1.68426	6.89706	0.00863374	0.0383164	0	0.164046	0	0.103377	0.391544	0.449418	0.297412	0.792917
Fmnl2	-2.80359	6.98176	3.0544	222.16	3.05651e-50	4.83591e-48	1.95822	2.37867	1.7476	2.20537	10.1631	15.5798	17.3986	14.855
Rai2	-2.80342	6.98094	-1.78712	6.65012	0.0099149	0.043142	0.0658225	0.180451	0	0	0.459638	0.355789	0.371765	0.598733
Id4	-2.79565	6.94346	4.71664	374.061	2.44344e-83	1.30243e-80	5.4139	5.42992	7.947	7.68434	35.9369	50.9902	50.114	46.6688
Slc9a4	-2.78125	6.87447	1.47298	81.7271	1.56233e-19	5.47107e-18	1.06962	0.557757	0.607062	0.551343	2.8089	6.29185	5.05601	5.08114
Zcchc24	-2.78081	6.87239	0.697192	68.7294	1.12943e-16	3.12905e-15	0.444302	0.524947	0.257542	0.379048	2.94509	2.4718	2.99271	2.71857
Ltbp1	-2.77042	6.82306	4.81528	312.159	7.39485e-70	2.62457e-67	5.82529	5.44633	7.9286	9.57959	39.6991	53.0688	54.4079	49.1123
Ptk2b	-2.75716	6.76066	3.94712	378.704	2.38259e-84	1.33141e-81	3.2253	4.29801	3.60558	4.7381	22.2669	28.8938	29.2765	26.9106
Prrx2	-2.75686	6.75922	1.84952	116.304	4.07811e-27	2.32337e-25	1.00379	1.03349	0.496687	1.13715	4.3921	6.76	6.20848	7.57316
Oas2	-2.75522	6.75154	-1.22064	8.01825	0.00463083	0.0222877	0	0	0.202354	0.206754	0.476662	0.711579	0.892237	0.712007
Tmem40	-2.75137	6.73358	2.2515	133.835	5.93648e-31	4.22536e-29	0.691136	1.36158	1.78439	1.06823	6.58815	8.0708	9.08966	9.2399
Thsd7a	-2.74087	6.68475	-0.920487	7.57495	0.00591852	0.0276099	0.115189	0	0	0.396278	0.629874	0.468144	1.44989	0.922372
Agr2	-2.74048	6.68292	4.8554	441.371	5.44696e-98	4.93306e-95	6.17086	7.28364	8.02058	8.64919	39.7332	55.9525	47.2886	58.2875
Adgrl3	-2.73965	6.6791	3.26523	267.72	3.56233e-60	8.4705e-58	2.27087	1.98496	3.10889	2.63611	13.653	18.2576	16.5436	18.2694
Syt16	-2.73701	6.66685	-0.703858	14.9515	0.000110313	0.000773425	0.230379	0	0.202354	0.172295	0.629874	1.34825	0.929414	1.1651
Ly6a	-2.71984	6.588	7.64259	174.043	9.68918e-40	1.02199e-37	35.0834	40.7162	62.0307	72.829	237.633	373.541	359.553	417.026
Htra4	-2.71682	6.57424	4.74058	528.53	5.89793e-117	1.03269e-113	6.08858	8.95691	5.83148	7.3053	46.134	46.0279	44.017	49.2903
Gabrp	-2.71606	6.57076	7.40418	529.989	2.83964e-117	5.32716e-114	39.5428	40.4373	48.0499	50.9475	226.38	312.233	301.929	335.388
Dio3os	-2.71232	6.55377	-0.512569	17.1128	3.52249e-05	0.000272019	0.230379	0.295283	0	0.172295	1.02142	1.04864	1.31977	1.26219
Csgalnact1	-2.7099	6.54278	1.37134	65.9936	4.5238e-16	1.19051e-14	0.510124	0.853039	0.4415	0.895933	7.01374	2.82759	4.23813	3.65713
Lypd3	-2.70645	6.52715	3.06058	154.822	1.53134e-35	1.33176e-33	2.51771	2.00136	1.96835	2.34321	8.39265	15.2802	16.0603	17.9782
Fer1l4	-2.70511	6.52106	0.619519	39.9025	2.66961e-10	4.15372e-09	0.246834	0.377306	0.349521	0.620261	1.5151	1.77895	3.12283	4.01313
Adam8	-2.70193	6.50672	4.67588	350.224	3.78825e-78	1.71542e-75	5.4139	6.38139	8.07577	7.35698	32.7535	46.2901	47.2328	50.7952
Ccnd2	-2.69939	6.49526	8.10187	402.034	1.98642e-89	1.24217e-86	67.2047	64.5685	84.8783	76.5678	350.091	538.347	497.627	518.389
Upp1	-2.69537	6.47718	1.60269	103.558	2.5291e-24	1.20334e-22	0.954426	0.672589	0.919791	0.671949	3.59199	7.15324	4.60989	5.53423
Ggta1	-2.69407	6.47134	3.22419	323.04	3.15258e-72	1.23581e-69	2.20505	2.90361	2.50183	2.36044	13.8572	16.6659	16.8967	17.1691
Padi4	-2.67262	6.37587	4.35259	304.824	2.92996e-68	9.38445e-66	4.62403	4.92138	4.98527	7.5982	28.6338	35.5602	36.9907	39.9209
Prss27	-2.66889	6.35938	-0.915464	12.0346	0.000522207	0.0031763	0.181012	0.180451	0	0.172295	0.306425	1.14227	0.910825	1.10037
Nipal4	-2.66683	6.35033	0.534154	49.5621	1.92187e-12	3.6817e-11	0.213923	0.492138	0.4415	0.396278	1.80451	3.1272	2.56518	2.34639
Plat	-2.6489	6.27187	3.96343	388.657	1.62293e-86	9.68745e-84	4.08099	3.59261	4.43339	5.03101	22.5563	29.4369	26.3582	29.1114
Cdkn1a	-2.64274	6.24516	8.95168	400.844	3.60786e-89	2.20365e-86	134.771	151.595	142.384	117.936	1014.63	805.75	795.299	798.515
Gpr68	-2.64201	6.24201	-0.486673	13.6963	0.000214872	0.00141723	0.26329	0.21326	0	0.275672	0.646898	1.49806	1.85883	0.760553
Axl	-2.63139	6.19623	4.44693	290.191	4.51742e-65	1.27576e-62	5.15061	6.7751	5.70271	6.58166	25.6546	38.8747	41.173	44.371
Slitrk6	-2.62559	6.17138	2.09617	100.495	1.18691e-23	5.40258e-22	0.872148	0.803826	1.78439	1.29221	4.76662	8.38914	8.47625	7.65407
Ces2g	-2.62134	6.15323	4.89296	332.444	2.8221e-74	1.19548e-71	7.8987	6.87353	8.68283	9.75188	36.1582	59.3045	54.8726	53.9831
Wincr1	-2.61443	6.12381	1.10895	56.7099	5.05075e-14	1.10268e-12	0.954426	0.492138	0.331125	0.603032	2.26414	4.45673	4.03365	3.91604
Naip6	-2.61443	6.12379	2.38606	148.667	3.3914e-34	2.801e-32	1.15189	1.85372	1.41648	1.41282	6.33279	11.4789	8.56919	9.41791
Slc2a9	-2.61081	6.10848	1.73837	103.241	2.96754e-24	1.40431e-22	0.78987	1.14832	1.25092	0.534114	4.324	5.89861	6.09695	6.44042
C2	-2.60908	6.10113	-1.17118	10.219	0.00139002	0.0076616	0.181012	0.0492138	0	0.223983	1.00439	0.580498	0.576236	0.663461
Ifi202b	-2.60509	6.08428	0.262102	30.943	2.65722e-08	3.2935e-07	0.197467	0.180451	0.478291	0.465196	1.41296	2.86504	1.39412	2.37875
Notum	-2.59949	6.06073	1.71836	155.939	8.73109e-36	7.77333e-34	1.00379	0.771016	0.938187	0.98208	5.00495	6.1795	6.05978	5.19441
Cysrt1	-2.59942	6.06042	0.0389184	14.8382	0.000117139	0.000817793	0.378479	0	0.349521	0.396278	0.970347	2.41562	0.96659	2.49202
Ppp2r2b	-2.59646	6.048	2.78112	139.729	3.05101e-32	2.30927e-30	1.46455	1.31237	2.31787	2.6878	9.03955	12.8459	12.9932	12.1527
Palmd	-2.59055	6.0233	4.02969	138.962	4.4885e-32	3.35857e-30	2.66581	4.6261	6.38335	4.9104	19.1005	31.1596	27.901	33.7232
Gpr132	-2.58515	6.00077	-1.76339	7.91736	0.00489626	0.0234278	0	0.114832	0.0735833	0.103377	0.323449	0.355789	0.464707	0.647279
Cwh43	-2.58242	5.98942	3.04212	196.333	1.31848e-44	1.59579e-42	2.08986	2.16541	2.61221	2.53273	9.73752	15.1304	14.9078	16.5218
Aldh1a3	-2.58173	5.98656	4.28517	182.572	1.33025e-41	1.48671e-39	6.26959	4.33082	4.3966	7.28807	22.7436	38.0695	31.8417	40.8271
Hmga2	-2.58158	5.98596	4.05331	277.753	2.31839e-62	5.85482e-60	3.53796	5.08543	5.35318	5.01378	22.1818	34.3243	29.2765	27.8815
Itgb2	-2.58042	5.98113	0.9274	38.3712	5.84895e-10	8.77309e-09	0.543035	0.229664	0.349521	1.01654	2.31521	2.49052	3.86636	4.15877
Xlr3b	-2.57557	5.96107	-1.00596	16.1593	5.82323e-05	0.00043049	0.0493668	0.196855	0.147167	0.137836	1.02142	0.655401	0.948002	0.582551
Gm12602	-2.57474	5.95762	0.938955	71.83	2.3456e-17	6.86788e-16	0.641769	0.459329	0.496687	0.568573	2.41736	3.76388	3.36448	3.4144
Unc5a	-2.56522	5.91845	1.64176	116.741	3.27149e-27	1.87604e-25	1.00379	0.63978	1.19573	0.740867	4.30698	5.58027	5.76236	5.53423
Arhgef3	-2.56181	5.90449	3.73844	263.62	2.78918e-59	6.3151e-57	3.35695	2.98564	4.47019	4.63473	18.4366	24.6244	24.0532	24.0302
Anks1b	-2.55487	5.87615	-0.466216	7.51663	0.00611321	0.0283821	0	0	0.496687	0.31013	1.60022	1.12355	1.09671	0.938554
Mgmt	-2.55465	5.87524	3.66807	272.761	2.83908e-61	6.96875e-59	3.30758	4.29801	2.79617	4.34183	18.4536	23.8192	23.4398	21.0527
Il1f9	-2.54951	5.85437	-0.131128	27.7236	1.39944e-07	1.58086e-06	0.378479	0.0984276	0.294333	0.258442	1.25975	1.72277	1.82165	1.26219
Mst1r	-2.54639	5.84172	2.83384	226.373	3.6835e-51	5.93518e-49	2.15569	1.50922	2.37306	2.27429	10.5547	12.5837	13.3278	12.0717
Itprid1	-2.53325	5.78875	3.12178	219.845	9.77482e-50	1.51909e-47	2.35315	2.149	2.88814	2.84286	11.9846	18.0703	13.9226	15.2434
Sulf2	-2.53099	5.77968	5.42353	664.559	1.52346e-146	6.66871e-143	14.1683	11.6145	13.6497	11.1819	83.8925	72.0941	69.6317	66.9124
Pou3f1	-2.52436	5.75319	-1.00497	12.2661	0.000461251	0.00283707	0.0658225	0.0492138	0.312729	0.120606	0.510709	0.711579	0.650589	1.29456
Scn1b	-2.524	5.75175	4.00927	432.146	5.54455e-96	4.69749e-93	4.36074	4.88857	5.50035	4.30737	23.8331	28.0886	29.4996	28.1566
Ifitm3	-2.52017	5.73648	7.81429	264.198	2.08721e-59	4.80863e-57	52.9377	56.1858	76.2139	81.9434	275.425	421.311	419.612	416.831
Flt1	-2.51977	5.73491	2.34753	113.019	2.13742e-26	1.15747e-24	1.44809	0.935062	2.24429	1.39559	6.45196	8.18315	9.59155	10.2594
Foxn1	-2.51114	5.7007	0.333304	15.2937	9.20252e-05	0.000655178	0.312657	0	0.496687	0.65472	1.44701	1.8913	2.08189	2.94512
Igfbp3	-2.48547	5.60019	7.17044	333.851	1.39321e-74	6.09853e-72	35.6922	41.1592	49.0433	48.6905	172.807	264.557	260.459	279.819
Wdr72	-2.47103	5.5444	0.479569	45.2994	1.69098e-11	2.96277e-10	0.460757	0.475734	0.257542	0.465196	2.8089	2.49052	2.13765	1.82856
Ltb4r2	-2.4705	5.54236	0.865072	14.834	0.000117399	0.000819392	0.52658	0.771016	0	0.895933	1.41296	4.51291	4.01507	2.28166
Dsc3	-2.45849	5.4964	2.37489	82.1702	1.24859e-19	4.40766e-18	2.20505	1.00068	1.78439	1.36113	4.88578	10.449	8.5506	11.0523
P2ry1	-2.44813	5.45707	2.04045	97.1596	6.39596e-23	2.74932e-21	0.707591	0.984276	1.71081	1.67126	5.89018	8.16443	6.63601	6.95825
Syt8	-2.44807	5.45685	3.90779	406.103	2.58517e-90	1.78676e-87	4.37719	4.51127	4.78291	4.89317	22.2839	23.9315	26.0608	29.0143
Car12	-2.43604	5.41152	5.42856	232.042	2.1381e-52	3.64644e-50	11.0746	10.4661	16.5746	15.6099	53.318	70.2403	87.2905	79.7933
Gm5478	-2.43083	5.39202	0.697288	48.462	3.36746e-12	6.33546e-11	0.460757	0.656184	0.367916	0.499655	1.75343	3.2021	2.73248	3.07457
Rflna	-2.4203	5.35284	-0.0909411	16.8395	4.06779e-05	0.000310301	0.115189	0.114832	0.349521	0.568573	1.42999	0.955013	2.71389	1.06801
Trim7	-2.41786	5.34379	2.33057	192.537	8.88352e-44	1.04159e-41	1.82657	1.70608	1.47167	1.29221	7.69468	8.12698	9.49861	8.41462
Vav3	-2.41048	5.31651	4.10349	328.902	1.66683e-73	6.94884e-71	4.92023	4.72453	5.81308	6.28876	23.1521	31.2907	29.7598	31.3768
Trpv3	-2.40605	5.30023	-0.427402	19.8481	8.38461e-06	7.25818e-05	0.181012	0.131237	0.349521	0.241213	0.800111	1.59169	0.873649	1.53729
Gimap9	-2.40079	5.28091	0.151309	25.2046	5.15586e-07	5.37782e-06	0.493668	0.442924	0.331125	0.103377	2.21307	2.13474	1.76589	1.18128
Mx1	-2.40029	5.27911	3.33039	125.89	3.25026e-29	2.10258e-27	2.27087	2.82159	3.0721	4.6175	11.8995	18.2014	16.9897	20.3893
Fosl1	-2.3993	5.27549	1.01414	56.7692	4.90076e-14	1.07083e-12	0.592402	0.803826	0.533479	0.603032	2.04284	4.25075	3.56895	3.56003
Slc4a11	-2.39882	5.27371	2.71528	188.265	7.60234e-43	8.83487e-41	2.36961	2.01777	1.85798	2.08477	8.29051	11.6849	12.5657	11.473
Nlrp10	-2.39437	5.25749	4.0849	281.362	3.79178e-63	9.95872e-61	5.80883	3.9371	6.30977	5.61681	24.2076	27.4894	30.3361	31.8461
9230114K14Rik	-2.3936	5.25467	1.79078	106.524	5.66001e-25	2.83151e-23	1.16835	1.18113	1.43487	0.603032	6.29874	5.58027	5.40919	5.77696
Sirpa	-2.39104	5.24536	2.20281	139.881	2.8262e-32	2.15151e-30	1.44809	1.39439	1.43487	1.58511	5.87315	8.74493	9.68449	6.50515
Prom1	-2.38987	5.24111	5.93154	319.113	2.26033e-71	8.48075e-69	17.6404	14.0587	21.7807	24.7415	91.8936	106.662	111.994	99.3249
Ccdc3	-2.38801	5.23436	2.51853	154.326	1.96515e-35	1.70339e-33	2.00759	1.50922	2.15231	1.65403	7.30314	10.5239	11.6548	8.86772
Tfap2c	-2.38674	5.22975	1.4505	76.9115	1.78795e-18	5.75476e-17	0.575947	0.656184	1.26931	0.98208	3.84734	4.40055	5.55789	4.38531
Lratd1	-2.38579	5.22628	3.95353	296.737	1.69336e-66	5.11199e-64	4.55821	3.98632	5.48196	5.85802	21.8413	28.0699	27.8638	26.1015
Sh2d5	-2.38263	5.21485	4.27886	235.29	4.18436e-53	7.37571e-51	5.43035	5.98768	6.45693	7.08131	22.1988	32.6952	38.3104	36.9434
Aldh3a1	-2.37601	5.19099	4.06796	319.014	2.37532e-71	8.78669e-69	6.26959	5.59397	4.63575	5.11715	23.8842	30.9349	25.5589	31.9594
Fam20a	-2.36535	5.15279	2.19791	156.427	6.83017e-36	6.12244e-34	1.15189	1.47641	1.56365	1.74018	7.04778	7.09706	9.33131	7.10388
Plxdc2	-2.36322	5.14519	2.63609	201.974	7.74659e-46	1.01222e-43	1.90885	1.57484	2.07873	2.49827	10.095	9.90592	11.3203	10.1461
Serpinb5	-2.35821	5.12732	4.2455	244.095	5.03307e-55	9.50996e-53	6.28605	5.13464	6.42014	6.89179	22.3691	33.2569	33.2172	37.9629
Pigr	-2.35708	5.12331	7.33384	250.775	1.76014e-56	3.55603e-54	56.8212	37.3533	46.2287	70.3307	230.347	286.71	298.193	264.446
Syk	-2.35667	5.12186	0.541854	14.7312	0.000123981	0.00086098	0	0.787421	0.66225	0.413507	1.92367	2.50925	2.67671	2.45966
Tnik	-2.35276	5.108	2.29706	162.322	3.51836e-37	3.36022e-35	1.38227	1.91934	1.45327	1.6368	6.486	8.33296	8.82943	9.0619
Trp53cor1	-2.35271	5.10785	2.17233	176.001	3.61976e-40	3.91232e-38	1.56328	1.47641	1.63723	1.18883	6.77541	8.37041	7.58401	7.2657
Slc10a5	-2.34543	5.08212	0.516034	41.6218	1.10751e-10	1.79553e-09	0.608858	0.410115	0.349521	0.465196	1.99177	3.0523	1.80306	2.52439
Phlda3	-2.3444	5.07849	6.96931	897.528	3.38159e-197	8.88142e-193	40.2504	44.9486	42.2184	37.4569	230.772	203.025	199.471	204.087
Scn3b	-2.33479	5.04479	0.0590184	23.8097	1.06344e-06	1.05871e-05	0.312657	0.21326	0.386312	0.413507	2.12795	0.767756	1.41271	2.39493
Pvt1	-2.33471	5.04451	3.09808	185.256	3.45154e-42	3.95857e-40	2.83037	1.95215	3.0905	3.42866	13.8743	13.8196	13.1605	16.1172
Gsto1	-2.33279	5.0378	9.36858	181.908	1.85713e-41	2.06676e-39	224.652	209.241	222.497	219.435	721.785	1259.01	1138.01	1293.46
Boc	-2.33092	5.03127	1.04043	53.4749	2.61913e-13	5.41218e-12	0.592402	0.787421	0.864604	0.447966	2.36629	3.50172	4.53554	3.17167
Afap1l2	-2.32492	5.01038	1.33323	58.3656	2.17665e-14	4.94957e-13	1.16835	0.885849	0.4415	0.809785	2.91104	5.5241	4.23813	3.98076
Rasal1	-2.32028	4.9943	0.174363	32.7402	1.05335e-08	1.37092e-07	0.477213	0.442924	0.312729	0.223983	1.49808	1.72277	2.10047	2.00656
Rnf152	-2.3198	4.99262	-0.823683	9.4913	0.00206448	0.0108791	0.312657	0.180451	0	0.206754	0.527733	0.561773	1.20824	1.24601
Tgfbi	-2.31613	4.97995	4.17014	263.838	2.49995e-59	5.70946e-57	4.9696	5.38071	6.08902	7.61543	23.9012	31.066	32.2135	32.5905
Itgb4	-2.3118	4.96504	8.14487	351.046	2.50793e-78	1.15558e-75	76.8148	85.6156	103.421	113.732	405.843	500.895	505.694	472.141
Six1	-2.30922	4.95617	4.03507	126.986	1.87113e-29	1.23787e-27	4.65694	3.41216	6.03383	7.8911	21.0412	32.5266	26.7671	28.6421
Sprr2a2	-2.30715	4.94906	7.65183	264.846	1.50751e-59	3.50383e-57	65.444	67.2425	68.2669	69.452	216.558	409.701	354.776	357.266
Notch3	-2.30697	4.94844	6.44565	814.832	3.21586e-179	2.11153e-175	29.6201	25.017	32.9469	29.6347	137.602	153.083	149.115	140.103
Ly6g6g	-2.30609	4.9454	-0.00290805	28.4471	9.62932e-08	1.11314e-06	0.26329	0.311687	0.367916	0.361819	1.07249	1.94748	2.13765	1.32692
Vipr1	-2.30554	4.94352	0.722197	29.8361	4.70158e-08	5.65956e-07	0.460757	0.39371	1.01177	0.32736	1.49808	3.46426	3.58754	2.29784
Gm43305	-2.30172	4.93045	3.69227	236.332	2.48097e-53	4.43266e-51	3.89998	4.74093	4.10227	4.65196	15.866	23.5195	23.6257	22.8166
Cldn1	-2.30128	4.92896	-1.33678	7.01109	0.00810063	0.0362198	0.0987337	0	0.183958	0.206754	0.459638	1.06737	0.278824	0.631097
Plet1	-2.29633	4.91208	2.12987	126.605	2.26698e-29	1.48479e-27	1.39873	1.23035	1.63723	1.61957	5.3284	8.1457	6.72895	8.7059
Krt16	-2.2924	4.89871	3.65226	56.8906	4.60734e-14	1.01008e-12	3.78479	5.05262	2.75937	5.41005	10.1801	32.7513	13.9226	26.5222
Upk1b	-2.28712	4.8808	4.95543	177.236	1.94485e-40	2.11072e-38	12.9177	9.79355	9.74979	9.70019	30.949	59.8849	55.17	59.8571
BC064078	-2.28036	4.85798	3.47173	204.066	2.70751e-46	3.57337e-44	3.2253	3.29733	4.08387	4.51412	14.419	19.119	19.276	20.6158
Moxd1	-2.27411	4.83699	2.46933	79.1888	5.64494e-19	1.89832e-17	1.62911	1.26315	1.71081	2.94624	6.02637	9.47523	9.01531	12.007
4732490B19Rik	-2.27397	4.83653	0.362595	27.0813	1.9508e-07	2.15367e-06	0.131645	0.63978	0.478291	0.465196	2.26414	1.77895	2.02612	2.24929
Txlnb	-2.26287	4.79946	-0.188071	22.3795	2.2375e-06	2.11311e-05	0.312657	0.442924	0.202354	0.206754	1.39594	1.77895	1.58	0.890008
Apobec1	-2.2578	4.7826	2.88473	109.706	1.13635e-25	5.90993e-24	1.67847	2.26384	2.79617	3.44589	8.80122	11.9658	13.1791	14.7418
Ccng1	-2.2551	4.77369	8.64315	445.687	6.26112e-99	6.09044e-96	140.268	149.626	143.267	120.761	704.676	666.974	624.12	648.525
Kif17	-2.24843	4.75165	-0.204431	11.1188	0.000854571	0.00494045	0.362024	0.229664	0	0.568573	1.07249	1.92875	1.39412	1.1651
Bhlhe41	-2.24755	4.74875	1.60594	80.8794	2.39927e-19	8.32424e-18	1.10253	0.984276	1.17733	0.930391	3.14937	4.84997	6.00401	5.93878
Cxcl17	-2.24746	4.74848	5.17195	325.662	8.46424e-73	3.42007e-70	10.6468	10.7122	12.9875	15.7994	48.6365	63.1994	62.4566	63.7731
Abca12	-2.24591	4.74336	-0.0588008	10.6933	0.00107522	0.00607938	0.52658	0.459329	0	0.292901	0.919276	2.07856	0.85506	2.26548
Tnfsf10	-2.24464	4.7392	3.08711	107.26	3.90529e-25	1.98009e-23	2.59999	2.1326	3.27446	3.80771	8.95443	16.5348	14.6847	15.8098
Abhd11os	-2.24189	4.73017	0.235234	20.2118	6.93247e-06	6.08131e-05	0.115189	0.557757	0.331125	0.585802	1.2938	1.9662	1.37553	2.91275
Hnf4g	-2.23995	4.72381	-1.38565	6.80621	0.00908415	0.0399776	0.213923	0.082023	0.183958	0	0.732016	0.505595	0.297412	0.760553
Ngfr	-2.23958	4.72258	5.26359	295.217	3.63038e-66	1.07133e-63	11.2721	12.3363	14.4591	15.6099	48.3641	62.75	76.8439	65.5046
Clca2	-2.23789	4.71708	0.420002	35.2692	2.8714e-09	3.99441e-08	0.510124	0.295283	0.367916	0.65472	2.19605	2.41562	2.26777	1.78002
Foxc1	-2.23647	4.71244	2.86312	135.411	2.6845e-31	1.93697e-29	2.84682	1.64046	2.33627	3.32529	10.2993	11.7223	12.7144	13.1074
Npy4r	-2.23374	4.70351	-0.175488	16.9326	3.87315e-05	0.000296486	0.131645	0.21326	0.570271	0.292901	1.02142	1.27335	2.36071	1.03565
Ntng1	-2.22963	4.69015	-0.926742	8.69959	0.00318281	0.0160018	0	0.180451	0.183958	0.32736	0.868205	1.04864	0.576236	0.776735
Gng4	-2.22248	4.66696	-1.02509	6.71258	0.00957352	0.0418716	0.148101	0.082023	0	0.413507	1.24273	0.786482	0.687766	0.323639
Ccl9	-2.21921	4.6564	-1.03795	6.89	0.00866794	0.0384422	0.213923	0.0656184	0.367916	0	0.800111	1.12355	0.724943	0.388367
Ptpdc1	-2.21859	4.6544	2.58895	113.767	1.46555e-26	8.03574e-25	1.62911	1.65686	3.25606	1.94693	10.8951	10.0557	8.62496	9.85482
Acsbg1	-2.21579	4.64537	1.57405	75.2304	4.18878e-18	1.30658e-16	1.16835	0.590566	1.15894	1.25775	4.30698	4.38183	4.55413	6.14915
Epb41l3	-2.20821	4.621	2.99924	115.866	5.08487e-27	2.87202e-25	2.51771	2.19822	2.649	3.98001	9.49919	15.9918	13.9784	12.9779
Cp	-2.20172	4.60028	7.76661	240.53	3.01376e-54	5.65382e-52	68.2579	62.2391	81.5855	98.9661	278.694	422.135	349.329	380.713
Ifitm1	-2.20083	4.59742	5.82292	198.563	4.29906e-45	5.37669e-43	17.7392	19.0621	26.5636	17.5224	65.2175	107.224	110.805	88.5801
Ccdc74a	-2.19749	4.5868	0.732978	45.4897	1.53447e-11	2.69755e-10	0.510124	0.492138	0.570271	0.758097	2.4514	2.02238	2.89977	3.33349
Gm5424	-2.18611	4.55076	3.93201	206.966	6.30821e-47	8.453e-45	4.85441	4.65891	7.21116	5.25499	22.301	23.1825	30.5963	23.8684
Cxxc5	-2.18277	4.54025	3.1927	200.42	1.69074e-45	2.15561e-43	2.83037	3.13328	3.25606	3.94555	14.0275	17.5835	14.7219	13.4634
Col23a1	-2.18121	4.53532	1.34072	46.4753	9.27817e-12	1.66677e-10	1.15189	0.442924	0.607062	1.41282	3.50687	4.10094	4.81436	4.01313
Spp1	-2.1777	4.52433	4.84151	312.561	6.04543e-70	2.17503e-67	9.21514	10.8434	9.47385	11.94	36.7881	46.702	48.1436	56.0382
Tnni2	-2.17438	4.51393	0.562534	35.2423	2.91135e-09	4.0457e-08	0.691136	0.311687	0.735833	0.361819	2.26414	2.58415	2.39789	2.24929
Aqp4	-2.16891	4.49685	6.48699	246.644	1.39988e-55	2.68368e-53	30.0315	24.6397	40.434	35.4238	111.743	162.521	163.837	148.777
Fads2b	-2.16629	4.48867	-0.408487	10.1347	0.00145505	0.00798483	0.26329	0.311687	0	0.465196	0.919276	1.08609	1.15247	1.55347
Calcb	-2.16591	4.4875	-0.127607	10.3843	0.00127094	0.00706904	0.625313	0	0.349521	0.31013	1.02142	1.59169	1.44989	1.73147
Acsm1	-2.16246	4.47677	1.80633	44.8994	2.07427e-11	3.58647e-10	1.06962	0.590566	1.03017	2.37767	4.08567	5.73008	6.56166	6.32715
Basp1	-2.15809	4.46323	3.30139	71.7156	2.48557e-17	7.26961e-16	2.05695	3.23171	3.80794	5.30668	10.0269	20.3549	15.7629	18.14
Gm35607	-2.15472	4.45283	-1.35896	6.60383	0.010176	0.0441463	0.197467	0.21326	0	0.103377	0.306425	0.48687	0.762119	0.776735
Dglucy	-2.15382	4.45005	5.9797	592.97	5.6618e-131	1.65224e-127	22.0834	26.8543	24.2457	19.4004	106.074	97.8233	104.131	104.018
Inka1	-2.14855	4.43383	-0.836749	8.42358	0.00370386	0.0182923	0.362024	0.246069	0	0.155065	0.697969	0.636676	0.929414	1.1651
Slc19a2	-2.14755	4.43076	4.47479	520.68	3.01008e-115	4.6504e-112	7.56958	8.87489	8.84839	7.4259	36.9753	35.3168	36.0055	36.6522
Def6	-2.1435	4.41834	4.17227	402.384	1.66741e-89	1.06812e-86	6.5987	6.49622	6.99041	6.49551	25.1099	30.9537	30.3175	31.0694
Arntl2	-2.14348	4.41827	3.53141	163.655	1.79925e-37	1.73733e-35	4.1139	2.92002	4.56216	5.44451	16.564	19.9242	19.5363	19.2404
Gpr87	-2.14276	4.41605	2.63348	96.1654	1.05675e-22	4.45496e-21	2.45189	1.68967	1.93156	3.04962	6.62219	11.3104	11.4876	10.9066
Fxyd5	-2.14007	4.40783	0.625706	34.5057	4.25004e-09	5.78958e-08	0.279745	0.656184	0.772625	0.534114	2.00879	3.10847	2.41648	2.36257
Syt17	-2.13075	4.37946	1.3556	44.1925	2.97626e-11	5.04638e-10	1.29999	1.0663	0.386312	0.999309	3.50687	3.80133	5.74378	3.46294
Kif26b	-2.12653	4.36666	0.345432	20.3816	6.34381e-06	5.60227e-05	0.641769	0.131237	0.423104	0.65472	2.29819	2.04111	2.50942	1.26219
Trim47	-2.12653	4.36666	2.88758	145.576	1.60705e-33	1.28681e-31	2.3367	2.98564	2.6306	3.03239	8.81824	13.1642	11.8407	14.1754
Il1a	-2.12583	4.36453	-0.670786	9.92242	0.00163277	0.00883096	0.477213	0.0492138	0.22075	0.137836	0.493685	1.42316	0.780707	1.19747
Syne1	-2.1221	4.35328	2.27354	131.725	1.71811e-30	1.19377e-28	1.72784	1.27956	2.17071	2.01585	7.26909	8.08952	8.58778	7.34661
Tspear	-2.11283	4.3254	-1.53035	7.29759	0.00690471	0.0315164	0.0822781	0.0328092	0.202354	0.155065	0.306425	0.636676	0.650589	0.469277
Lhfpl1	-2.11197	4.3228	-0.279349	17.7225	2.55587e-05	0.000203849	0.296201	0.180451	0.367916	0.344589	0.714993	1.68532	1.05953	1.69911
Sox15	-2.10743	4.30923	2.81412	114.937	8.12413e-27	4.5206e-25	1.97467	2.06698	2.86975	3.65265	9.46514	12.902	11.2087	11.9261
Bnc1	-2.10677	4.30726	2.71785	120.643	4.57425e-28	2.7618e-26	2.0405	2.16541	2.22589	3.44589	9.41407	11.2729	12.7144	9.17518
Tbx2	-2.10479	4.30135	1.97592	85.3937	2.44501e-20	9.04449e-19	1.46455	1.19754	1.14054	2.08477	4.93685	5.71135	7.65837	7.05534
Naip5	-2.1042	4.29958	2.02089	27.55	1.53084e-07	1.71308e-06	2.74809	0.42652	0.864604	2.03308	4.3921	7.65883	5.66942	8.43081
Ptprr	-2.10403	4.29909	2.32655	75.6336	3.41507e-18	1.08195e-16	1.59619	1.36158	3.0905	1.49896	6.11148	8.78238	8.95955	8.54408
Gna14	-2.10295	4.29587	0.132207	22.4466	2.16071e-06	2.04574e-05	0.67468	0.246069	0.404708	0.275672	1.54915	2.05983	1.24541	2.05511
Med12l	-2.09932	4.28507	-0.0459963	19.0692	1.26064e-05	0.000105815	0.312657	0.574161	0.404708	0.120606	1.92367	1.36698	1.44989	1.3431
Hectd2	-2.09805	4.2813	-0.112942	24.1317	8.99692e-07	9.05692e-06	0.246834	0.344497	0.275937	0.482425	1.61725	1.40443	1.52424	1.26219
Col17a1	-2.09799	4.28113	6.45324	234.737	5.52423e-53	9.6085e-51	28.9619	27.6746	36.7549	39.3177	101.648	151.098	164.376	150.978
Vtcn1	-2.09648	4.27664	4.06803	139.046	4.3043e-32	3.22995e-30	5.08479	5.20026	7.72625	7.39144	18.4877	31.5903	28.2728	30.2441
Gm9949	-2.09428	4.27014	1.40108	75.1373	4.391e-18	1.36803e-16	1.21772	0.951467	0.66225	1.11992	4.51126	4.38183	3.88495	4.15877
Pcsk5	-2.08657	4.24737	1.30966	61.2263	5.08764e-15	1.23154e-13	1.08607	0.60697	0.974979	1.06823	3.0983	3.93241	4.94448	3.91604
Tmprss11b	-2.08248	4.23536	-1.18103	6.85994	0.00881496	0.0389824	0.279745	0.114832	0	0.223983	0.459638	0.674127	0.910825	0.614915
Cpe	-2.07957	4.22683	5.24656	267.711	3.5799e-60	8.4705e-58	11.7822	13.501	16.1883	16.6092	46.7469	69.0606	65.9512	63.6922
Pinlyp	-2.07692	4.21904	0.605136	32.2029	1.38881e-08	1.77153e-07	0.378479	0.672589	0.717437	0.516884	1.49808	2.99612	2.26777	2.89657
Efna3	-2.07679	4.21868	2.59934	120.554	4.78347e-28	2.8749e-26	2.59999	2.8544	2.29948	1.48173	8.90336	9.25052	11.1344	9.74155
2610528A11Rik	-2.07635	4.21738	1.96849	107.095	4.24345e-25	2.1474e-23	1.82657	1.19754	1.65562	1.27498	5.19221	6.55401	6.24566	7.13625
Apol7a	-2.07331	4.20851	1.13579	61.1152	5.38319e-15	1.29949e-13	0.691136	0.803826	0.956583	0.878703	2.99616	3.10847	4.18236	3.73803
Bend5	-2.07011	4.1992	1.09174	38.8235	4.63919e-10	7.01865e-09	0.608858	0.60697	0.680645	1.3439	3.03021	4.40055	3.8106	2.39493
Enpp2	-2.0692	4.19655	3.10675	124.077	8.10463e-29	5.14155e-27	2.27087	3.70744	3.03531	4.20399	11.2016	15.43	14.3501	14.5152
Ptprn	-2.06415	4.18187	1.50868	60.9173	5.95237e-15	1.43162e-13	1.10253	1.0663	1.41648	0.758097	3.4558	4.23202	4.14518	6.32715
Dapl1	-2.05456	4.15417	2.47974	58.4699	2.06423e-14	4.71025e-13	1.29999	1.96855	2.31787	3.03239	4.91983	9.06326	10.9485	10.8743
Sncg	-2.05155	4.1455	3.80513	216.109	6.38528e-49	9.44583e-47	4.17973	6.08611	5.13243	6.28876	19.6623	24.3435	22.3989	23.5286
Sh3bp5	-2.04744	4.13373	0.645998	36.1224	1.85305e-09	2.63215e-08	0.806325	0.377306	0.478291	0.723638	2.84295	2.58415	2.26777	2.20075
Upk3a	-2.04593	4.12941	0.904524	35.1171	3.10459e-09	4.29831e-08	0.345568	0.738207	1.03017	0.758097	2.85997	3.0523	2.24918	3.68949
Rasa4	-2.03637	4.10212	2.31555	105.979	7.45265e-25	3.69314e-23	2.00759	1.36158	2.28108	2.11922	6.2647	9.64376	8.01154	7.94535
Tnc	-2.03511	4.09854	4.9615	218.071	2.38336e-49	3.66062e-47	11.2721	9.82636	13.944	13.818	36.8562	52.1325	53.1625	58.0447
Slc25a48	-2.0315	4.08829	1.29917	59.6421	1.13774e-14	2.66563e-13	0.905059	0.902253	0.699041	1.30944	3.04723	4.2882	3.90354	4.4015
Pcdh1	-2.03148	4.08825	3.88969	173.804	1.09259e-39	1.14784e-37	5.29871	4.82295	5.64752	7.49482	18.4025	24.924	25.1128	26.6679
Adgrb1	-2.03036	4.08507	0.512912	21.2849	3.95832e-06	3.60851e-05	0.362024	0.311687	0.680645	0.844244	1.15761	1.83512	3.06706	2.92894
Ppp1r18	-2.02727	4.07632	3.84746	151.58	7.82758e-35	6.58921e-33	5.10124	5.15105	6.05223	6.34045	15.7809	23.0327	24.8711	28.6097
Ces1h	-2.0268	4.075	2.45945	121.925	2.39753e-28	1.45761e-26	2.15569	2.59193	2.40985	1.46451	7.83087	9.04454	9.72167	8.57644
E130008D07Rik	-2.02532	4.07082	1.58475	52.825	3.64639e-13	7.40099e-12	1.23417	0.771016	1.06696	1.61957	2.99616	5.87989	5.83672	4.41768
Styk1	-2.02213	4.06183	1.82878	85.4739	2.34782e-20	8.6972e-19	1.44809	1.14832	1.83958	1.13715	4.42614	5.5241	6.00401	6.66697
Gm19557	-2.02004	4.05595	-0.486149	8.1228	0.00437121	0.021174	0.296201	0	0.478291	0.31013	0.817134	1.25463	1.33836	1.00328
Anxa8	-2.01977	4.05518	7.32071	310.682	1.551e-69	5.35994e-67	54.8959	63.0101	67.2183	67.8324	190.954	277.909	265.329	291.567
Prom2	-2.01781	4.04969	1.25188	47.895	4.49662e-12	8.34623e-11	1.16835	0.656184	0.809416	1.08546	2.92807	2.82759	4.87013	4.46622
Casp12	-2.01762	4.04914	3.62248	154.873	1.49275e-35	1.30251e-33	4.47593	3.87149	4.8565	6.27153	15.2362	21.3848	21.1349	21.1013
Tnfrsf19	-2.01266	4.03525	3.13243	120.802	4.22326e-28	2.55575e-26	3.68606	3.16609	3.60558	3.42866	9.22681	15.8233	14.2572	16.7483
Cfap43	-2.01087	4.03026	0.773874	28.7245	8.34393e-08	9.73978e-07	0.822781	0.295283	0.478291	1.06823	2.58759	2.4718	2.6953	3.00985
Oas3	-2.01073	4.02986	0.101151	16.3473	5.27321e-05	0.000393007	0.26329	0.21326	0.809416	0.379048	0.953323	1.55424	2.32353	1.87711
Aspa	-2.00681	4.01893	2.71444	103.571	2.51174e-24	1.19725e-22	2.20505	2.82159	2.96173	2.42936	6.94564	11.6849	10.4094	12.8323
Btbd17	-2.00454	4.01262	1.75697	52.2575	4.86789e-13	9.78197e-12	0.592402	1.16473	1.94996	1.65403	4.95388	5.97351	5.42777	5.12968
Nhs	-1.99894	3.99707	1.78379	89.008	3.93224e-21	1.52325e-19	1.28354	0.984276	1.61883	1.58511	4.64745	5.89861	5.2233	6.08442
Fhl3	-1.99823	3.99509	2.61194	106.133	6.89369e-25	3.42909e-23	2.1886	1.98496	2.99852	2.58442	6.77541	10.9733	10.7254	10.4859
Zfp966	-1.99531	3.98701	1.52481	8.57057	0.0034164	0.0170359	1.67847	0	2.33627	0.551343	4.22186	4.66271	3.43883	5.89024
Cxcl2	-1.99525	3.98686	2.28769	105.404	9.95991e-25	4.89863e-23	2.40252	1.49282	2.15231	1.74018	6.00934	8.12698	8.66213	8.26899
Dnajc6	-1.99127	3.97586	-0.508538	15.4008	8.69525e-05	0.000622606	0.279745	0.196855	0.312729	0.292901	0.680945	1.38571	1.33836	0.922372
Fam167a	-1.9832	3.95369	3.76648	140.352	2.22957e-32	1.70225e-30	5.4139	5.39711	4.94848	6.16815	14.1466	23.2012	24.9455	24.451
Hey1	-1.9755	3.93265	2.88042	69.098	9.36909e-17	2.61498e-15	1.84303	2.44429	3.05371	4.56581	8.51182	12.6024	14.1085	11.6025
Ugt1a6b	-1.97204	3.92323	3.9821	55.3734	9.9678e-14	2.12151e-12	8.0468	4.42924	6.78806	6.3749	10.4866	31.3469	29.8156	28.9657
AW112010	-1.96983	3.91721	2.14211	48.9669	2.60316e-12	4.95431e-11	1.29999	1.16473	1.65562	3.01516	4.52829	7.71501	6.85907	8.85154
Csf3	-1.96624	3.90747	1.48224	48.1824	3.88364e-12	7.23918e-11	0.78987	1.11551	1.15894	1.44728	2.48545	5.16831	5.33483	4.66041
Aldh3b2	-1.96432	3.9023	1.1169	44.7732	2.21233e-11	3.81263e-10	1.02025	0.623375	0.79102	1.051	2.4514	3.96986	3.02989	4.17495
Nid1	-1.95734	3.88346	3.41004	150.79	1.16515e-34	9.684e-33	4.01517	3.80587	5.40837	4.1523	14.7425	15.5798	21.0791	16.0687
Unc13a	-1.94989	3.86345	1.93188	53.2918	2.87504e-13	5.91772e-12	1.11898	1.4108	2.53862	1.1716	4.22186	7.17196	5.46495	7.21716
Gna15	-1.94908	3.86127	2.73497	122.645	1.66755e-28	1.03538e-26	2.08986	3.44497	2.26269	3.1013	9.49919	11.3853	10.3165	10.939
Naip2	-1.94579	3.85249	2.27649	103.387	2.757e-24	1.30704e-22	2.35315	1.91934	1.67402	1.98139	6.28172	8.95091	6.41295	8.94863
Akr1c12	-1.94104	3.83982	0.473716	26.9038	2.13841e-07	2.35091e-06	0.724047	0.295283	0.496687	0.723638	1.94069	1.87258	2.39789	2.41111
Arhgdib	-1.93871	3.83362	4.67371	179.799	5.36055e-41	5.94049e-39	8.09616	11.4012	10.1913	12.5086	29.6381	44.043	45.3926	42.7204
Spdef	-1.93354	3.81991	3.24524	155.976	8.57038e-36	7.65621e-34	3.9658	4.10115	3.55039	4.06616	12.1719	14.0818	18.5883	15.1301
Gm49890	-1.93145	3.81438	3.85803	6.41881	0.0112918	0.0483009	8.68857	6.97196	0	8.37352	20.0538	25.1674	20.7445	25.7455
Calhm2	-1.9272	3.80317	1.18838	45.3169	1.67599e-11	2.93846e-10	0.806325	0.869444	1.17733	0.895933	2.29819	3.35191	4.40542	4.20731
Tnfrsf18	-1.92647	3.80123	1.83985	99.1654	2.32275e-23	1.02875e-21	1.76075	1.4108	1.28771	1.44728	4.85174	5.43047	6.28284	5.93878
Ggt6	-1.92467	3.79651	-0.432756	12.5795	0.000389991	0.00243643	0.362024	0.114832	0.349521	0.361819	0.680945	1.49806	1.4313	0.922372
Sox9	-1.91783	3.77855	2.62838	67.6062	1.99636e-16	5.42777e-15	1.77721	1.67327	3.44002	3.42866	7.7798	9.40033	11.3017	10.4697
Gm16286	-1.91477	3.77054	5.36324	43.6778	3.8713e-11	6.50933e-10	15.4847	15.4695	19.5916	18.4183	77.8831	20.0553	75.9331	86.1528
Golt1a	-1.90496	3.74498	-0.348115	7.74908	0.005374	0.0253671	0.394935	0	0.4415	0.430737	1.27677	1.17972	0.910825	1.39165
Ogdhl	-1.90203	3.7374	2.48682	117.252	2.5281e-27	1.45985e-25	2.13923	1.93574	2.92494	2.42936	7.28612	8.8011	9.9819	9.14281
Duoxa1	-1.89897	3.72948	1.28829	33.0938	8.78203e-09	1.15383e-07	0.559491	1.32877	0.827812	1.36113	2.24712	3.42681	4.98166	4.5795
Fhl2	-1.89831	3.72777	2.88779	94.9607	1.94201e-22	8.07039e-21	2.53416	2.37867	3.32964	4.23845	9.39705	11.9096	11.1158	14.0783
Urah	-1.89405	3.71678	4.7041	211.715	5.8037e-48	8.06499e-46	10.3999	10.2037	10.412	13.1461	30.1999	43.3501	46.1175	44.5004
Enpp3	-1.89399	3.7166	0.120608	8.86993	0.00289906	0.0147274	0.658225	0.63978	0	0.482425	1.19165	1.98493	1.65436	1.82856
B4galnt3	-1.88417	3.6914	1.74189	70.5311	4.5307e-17	1.29765e-15	1.28354	2.01777	1.01177	1.32667	5.65185	5.48664	5.20472	4.54713
Pcdhb14	-1.884	3.69098	-0.873045	8.66229	0.00324862	0.016289	0.279745	0.196855	0.312729	0.0861474	0.306425	1.02992	0.929414	0.9871
Ddias	-1.87921	3.67874	3.80311	236.793	1.9677e-53	3.5397e-51	6.4506	5.88925	6.6041	4.87594	23.1521	20.4111	22.3803	21.6838
9530053A07Rik	-1.87309	3.66317	1.67718	74.4831	6.1161e-18	1.88095e-16	1.46455	1.26315	1.47167	1.24052	4.08567	5.91734	5.79954	4.15877
Pax9	-1.87201	3.66042	4.13416	125.172	4.66742e-29	2.98988e-27	5.08479	6.88993	8.88518	9.25223	22.4371	32.433	29.2022	26.1177
Fxyd3	-1.87093	3.65768	5.80245	268.458	2.46053e-60	5.92876e-58	21.1784	24.2788	25.2391	25.1206	64.6728	90.8948	95.1905	99.6971
Itga2	-1.86987	3.655	5.01867	307.007	9.80105e-69	3.21769e-66	14.1354	11.9426	13.9624	15.6271	41.2653	53.256	52.2145	56.7178
Blnk	-1.86836	3.65118	3.14616	118.81	1.15253e-27	6.83294e-26	3.60378	3.06766	4.415	4.10061	10.4866	15.4862	13.5137	15.9392
Sytl2	-1.86614	3.64557	4.51221	196.739	1.07526e-44	1.30743e-42	8.4911	9.71153	9.38187	11.6644	26.8292	39.3241	36.5074	40.4387
Ephx1	-1.86605	3.64533	8.28925	492.24	4.63903e-109	6.09197e-106	130.888	138.57	139.974	129.273	491.66	487.619	488.184	496.285
Tnfaip2	-1.86474	3.64203	6.54153	184.756	4.43692e-42	5.06657e-40	30.6404	35.4339	41.501	52.9289	116.578	154.506	161.383	152.062
Rundc3a	-1.8622	3.63562	0.724586	24.406	7.80266e-07	7.91843e-06	0.41139	0.442924	1.01177	0.947621	2.12795	2.92122	3.27154	1.90947
S100a3	-1.85732	3.62335	0.827002	36.1734	1.80522e-09	2.5656e-08	0.78987	0.935062	0.66225	0.620261	2.11093	2.73396	2.76965	3.3173
Trim30a	-1.85645	3.62116	0.139271	17.3912	3.04227e-05	0.000237592	0.444302	0.475734	0.717437	0.223983	1.34487	1.9662	2.24918	1.19747
Tmprss13	-1.85548	3.61872	2.56324	130.958	2.52882e-30	1.72961e-28	2.79745	2.06698	2.68579	2.63611	8.88634	8.57639	8.62496	10.761
Timp1	-1.85376	3.6144	0.944762	32.9011	9.69678e-09	1.26642e-07	0.67468	1.23035	0.570271	0.792556	2.62164	2.45307	2.82542	3.9484
Lgr6	-1.85094	3.60734	3.25878	90.5206	1.83062e-21	7.20829e-20	2.99492	4.05194	3.44002	6.082	14.0275	17.4149	13.2348	15.114
Plekhg3	-1.84764	3.59911	4.57367	122.162	2.12689e-28	1.30515e-26	8.17844	8.51399	10.0441	14.6451	28.0549	42.1142	39.9276	38.8367
Tiam2	-1.84673	3.59685	2.01721	60.4217	7.65627e-15	1.81648e-13	0.93797	1.80451	1.85798	2.3949	5.43054	6.46038	5.81813	7.44371
Cercam	-1.845	3.59253	2.10792	69.8196	6.49835e-17	1.84312e-15	2.40252	1.18113	1.87637	1.99862	4.93685	7.17196	7.49107	7.21716
Sytl1	-1.8448	3.59203	4.63335	375.019	1.51188e-83	8.27252e-81	10.3177	10.9583	9.52904	12.3708	37.1966	39.3428	37.1951	41.4097
Dcxr	-1.8448	3.59203	7.4228	588.393	5.60304e-130	1.47158e-126	70.1009	80.2677	70.2904	78.2046	246.979	264.295	287.802	274.543
Sp6	-1.84465	3.59165	2.59274	49.1266	2.39964e-12	4.58024e-11	2.74809	1.13192	4.02869	2.56719	7.91599	9.73739	10.2793	9.66064
Grhl3	-1.84308	3.58775	4.25285	263.406	3.1055e-59	6.97117e-57	9.98856	8.51399	7.13758	7.52928	32.3449	29.8488	28.7561	28.1728
Pdgfc	-1.84165	3.58419	3.38014	109.858	1.05265e-25	5.4964e-24	3.71897	3.77306	6.30977	4.34183	14.9297	18.4261	17.8076	13.8194
Abcb1a	-1.83897	3.57754	-0.319905	6.75981	0.00932335	0.0409093	0	0.377306	0.533479	0.430737	1.88962	1.02992	0.85506	1.03565
Has3	-1.83746	3.57381	2.45275	88.573	4.89925e-21	1.89226e-19	1.99113	2.24743	2.46504	2.82563	5.82208	9.92465	9.01531	9.30463
Camk1d	-1.83634	3.57102	1.99162	76.6125	2.08019e-18	6.67083e-17	1.69493	1.98496	1.61883	1.60234	4.17079	6.46038	6.52448	7.52462
A930001C03Rik	-1.83536	3.56861	1.4257	54.2133	1.79865e-13	3.75515e-12	1.29999	1.13192	0.79102	1.41282	4.85174	3.59534	3.43883	4.69277
Pcdh7	-1.83403	3.56531	4.0898	172.567	2.0353e-39	2.10453e-37	6.3025	6.98836	7.26635	9.235	20.8199	27.995	28.0497	29.3541
Tfap2a	-1.83286	3.56242	3.01004	132.864	9.6814e-31	6.81695e-29	3.30758	3.16609	3.32964	4.27291	10.3163	13.1268	14.3501	12.3792
Oaf	-1.83018	3.55581	2.74398	87.5269	8.31406e-21	3.17847e-19	2.10632	3.00204	3.532	3.08408	7.35421	12.0032	11.5805	10.7448
Aen	-1.8274	3.54896	6.20224	414.733	3.41927e-92	2.42713e-89	26.2138	32.8912	37.2699	33.0978	121.004	112.523	109.429	116.397
Rhov	-1.82375	3.54	3.54253	96.6689	8.19474e-23	3.48263e-21	3.68606	4.11756	5.86827	6.82287	14.6573	18.0516	19.4805	20.3246
Lif	-1.81866	3.52752	5.08084	445.003	8.82184e-99	8.27488e-96	12.8354	14.3868	17.0897	15.4721	53.1648	52.2261	52.0286	53.3358
Cda	-1.81636	3.5219	2.48103	85.7099	2.08371e-20	7.72974e-19	3.30758	2.18181	1.82119	2.49827	7.06481	8.18315	9.0339	10.3241
Pidd1	-1.81593	3.52087	4.24371	216.338	5.68959e-49	8.53894e-47	8.96831	7.26724	9.82337	7.4259	34.9665	27.9388	27.5292	27.4123
Tnfrsf23	-1.8133	3.51445	4.21145	168.312	1.72954e-38	1.73377e-36	8.85312	7.02117	9.38187	7.52928	21.8924	30.111	28.6445	34.5485
Sulf1	-1.80847	3.50271	0.969832	16.8015	4.14999e-05	0.000315746	0.312657	0.738207	0.478291	1.89524	2.67271	3.68897	2.54659	3.10694
Rab7b	-1.80434	3.49269	0.923693	34.6205	4.00671e-09	5.47514e-08	0.987337	0.623375	0.919791	0.792556	2.00879	2.82759	3.42024	3.36585
Mark1	-1.80344	3.49051	1.9217	49.1298	2.39577e-12	4.57617e-11	2.41898	1.93574	1.49006	0.844244	5.05602	6.94725	6.11554	5.2915
Hdgfl3	-1.80245	3.48811	1.37624	32.012	1.53221e-08	1.93751e-07	0.477213	1.27956	0.938187	1.87801	3.79627	3.91368	4.29389	3.96458
Auts2	-1.79822	3.4779	3.13084	71.1697	3.27789e-17	9.52329e-16	2.96201	2.39507	5.298	4.96209	13.7891	13.6136	14.2572	12.6058
Fam89a	-1.79491	3.46995	0.140276	15.3512	8.92634e-05	0.000637588	0.806325	0.311687	0.312729	0.482425	1.14058	2.5467	1.31977	1.66674
Slfn8	-1.79303	3.46543	-0.62334	10.2777	0.00134646	0.00744336	0.181012	0.131237	0.331125	0.465196	0.663922	1.04864	1.17106	0.970918
Kctd12	-1.79296	3.46526	2.60634	101.686	6.5069e-24	3.01939e-22	2.40252	2.5099	3.20087	2.75672	7.8479	11.947	9.72167	8.15571
Vsnl1	-1.79002	3.4582	1.64797	55.546	9.12992e-14	1.95108e-12	1.28354	1.36158	0.974979	1.94693	4.0346	6.08587	4.77719	4.4015
Ifit1bl1	-1.78986	3.4578	2.22932	60.7869	6.36005e-15	1.52409e-13	1.38227	2.32945	1.58204	3.06685	6.63922	6.85362	8.8666	6.58606
Fut9	-1.78735	3.45179	0.534036	23.9943	9.66233e-07	9.67116e-06	0.740503	0.623375	0.312729	0.861474	1.8726	2.56543	2.08189	2.28166
Calcrl	-1.78667	3.45017	-0.641429	12.4742	0.000412605	0.00256658	0.246834	0.278878	0.22075	0.344589	1.07249	1.17972	0.743531	0.792917
Pm20d1	-1.78568	3.4478	2.29339	79.4598	4.92149e-19	1.6657e-17	2.07341	2.06698	2.57542	2.05031	10.4866	6.29185	7.15648	6.2786
Plekhg6	-1.78561	3.44764	3.6603	122.578	1.72506e-28	1.06856e-26	4.70631	6.49622	5.31639	6.16815	14.4531	19.3062	24.2577	20.2436
Dsc2	-1.78105	3.43677	5.19318	150.986	1.05571e-34	8.80224e-33	16.2911	11.6637	15.9308	22.0365	48.262	60.5216	53.8688	63.8864
Pros1	-1.7803	3.43499	3.16137	107.997	2.69232e-25	1.37839e-23	4.36074	4.41284	2.86975	4.42797	11.0994	15.4862	15.2981	13.4149
Meis1	-1.77483	3.42198	1.38472	45.1917	1.78664e-11	3.12621e-10	0.78987	1.19754	1.72921	0.96485	3.40473	4.3631	4.40542	3.83513
Ppbp	-1.77147	3.41401	1.6276	23.2347	1.43387e-06	1.40101e-05	2.1886	0.935062	1.47167	0.947621	1.83855	6.66637	3.92212	6.52133
Trp53inp1	-1.77043	3.41155	7.02257	301.655	1.4363e-67	4.49084e-65	68.6199	62.3211	56.1073	48.656	226.925	210.047	185.269	181.982
Perp	-1.76861	3.40725	6.79908	299.747	3.74077e-67	1.15586e-64	49.9428	52.3963	46.9277	52.8083	132.972	192.95	170.975	191.692
Rap1gap2	-1.76496	3.39864	1.75724	73.0349	1.27375e-17	3.78436e-16	1.36582	1.23035	1.72921	1.77464	5.20923	6.06714	4.34966	5.09732
Chl1	-1.76091	3.38912	2.7987	56.2824	6.27742e-14	1.36031e-12	4.52529	1.59125	2.98012	3.53204	9.10764	10.7299	12.0638	10.9228
Frrs1	-1.75982	3.38656	4.24859	216.163	6.21351e-49	9.27226e-47	8.55692	7.85781	8.84839	9.3556	22.8798	31.9836	31.5443	30.8428
2310001H17Rik	-1.75862	3.38374	-0.4354	11.7743	0.000600554	0.00359949	0.213923	0.328092	0.312729	0.430737	1.14058	0.561773	1.44989	1.21365
Gm13032	-1.75507	3.37544	-1.21635	7.11304	0.00765252	0.0345159	0.213923	0.196855	0.22075	0.0861474	0.885229	0.524321	0.334589	0.695825
Igf2bp2	-1.75475	3.37469	4.19478	231.257	3.17176e-52	5.37439e-50	7.37212	8.05466	8.92197	9.09716	23.9523	31.9461	27.4363	29.5159
Ly6i	-1.74889	3.36101	2.47949	62.6584	2.45855e-15	6.12632e-14	2.10632	2.55912	2.75937	2.75672	4.85174	10.2617	9.05249	10.0652
Sox21	-1.74427	3.35024	4.33099	122.45	1.84025e-28	1.13723e-26	7.40503	8.31713	10.1729	11.0786	22.3861	37.62	34.4255	29.435
Slc7a8	-1.7392	3.33851	2.03568	49.6199	1.86611e-12	3.57748e-11	1.23417	1.55844	2.15231	2.56719	4.15377	6.44166	6.6546	7.81589
Mcam	-1.73648	3.33221	8.41811	307.942	6.13018e-69	2.06414e-66	171.155	152.218	162.435	145.796	590.329	498.948	506.642	508.729
Gm9926	-1.73588	3.33083	-0.345009	10.17	0.00142745	0.00784649	0.26329	0.492138	0.423104	0.223983	0.595827	2.11601	1.07812	0.90619
Snai2	-1.73445	3.32754	1.22582	32.9321	9.54349e-09	1.24888e-07	1.34936	1.00068	0.938187	0.98208	1.97474	4.81252	4.16377	3.30112
Tmem150c	-1.73352	3.32538	0.620653	29.1548	6.68214e-08	7.88054e-07	0.543035	0.787421	0.735833	0.723638	1.85558	2.75269	2.62095	2.07129
Igdcc4	-1.73179	3.32139	1.41693	40.61	1.85856e-10	2.95479e-09	1.23417	0.63978	1.50846	1.51619	3.57496	4.34437	4.74001	3.60858
Cpt1c	-1.73115	3.31992	4.00415	278.73	1.41995e-62	3.62075e-60	7.27338	7.66095	7.15598	7.56374	25.1099	26.4408	24.4622	22.4929
Tmem95	-1.72802	3.31273	-0.273262	10.3814	0.00127292	0.00707853	0.213923	0.344497	0.202354	0.706408	0.902253	0.823933	1.48706	1.66674
Chd5	-1.72217	3.29933	-0.573116	11.9037	0.000560226	0.00338715	0.213923	0.246069	0.404708	0.32736	1.07249	0.805207	1.20824	0.857644
Arc	-1.71607	3.2854	0.445852	20.6089	5.63336e-06	5.01711e-05	0.510124	0.42652	0.809416	0.740867	1.34487	1.92875	2.34212	2.55675
Prkg1	-1.71414	3.28101	0.876343	25.8295	3.72942e-07	3.96236e-06	0.52658	0.705398	1.3429	0.809785	2.17903	3.42681	2.65812	2.83184
Oit1	-1.71237	3.27698	4.42886	137.095	1.14931e-31	8.4791e-30	9.65945	8.02185	10.7432	11.8194	23.8331	34.3805	35.8754	37.7687
Slc16a11	-1.71013	3.27191	1.91778	52.8919	3.52416e-13	7.18064e-12	1.48101	1.57484	1.37969	2.58442	4.0346	6.59146	6.32001	6.05206
Pitpnc1	-1.71009	3.2718	4.13922	262.623	4.60062e-59	1.02399e-56	9.56071	8.13668	7.9102	7.32253	25.9781	27.1898	28.2913	26.3604
E230025N22Rik	-1.70571	3.26189	0.587081	20.8812	4.88667e-06	4.39055e-05	0.52658	0.623375	0.772625	0.844244	1.31082	3.37064	1.91459	2.44348
Obsl1	-1.70555	3.26154	1.77157	47.5082	5.4773e-12	1.00528e-10	1.20126	1.21394	1.89477	2.05031	4.34103	3.89496	6.76613	5.72842
Maf	-1.70485	3.25996	-0.157862	10.8213	0.00100338	0.00571146	0.329112	0.196855	0.588666	0.499655	1.37891	0.580498	1.264	2.03893
Celf5	-1.70475	3.25973	3.32016	97.5869	5.15444e-23	2.23763e-21	5.87465	4.39643	4.94848	3.48035	17.5854	15.6735	15.7629	11.9747
Ly6e	-1.70469	3.25958	9.69401	119.028	1.03274e-27	6.13665e-26	349.221	366.495	405.591	434.286	1004.07	1358.4	1351.11	1357
Adamts4	-1.70246	3.25455	-0.257809	9.70177	0.00184091	0.00980923	0.41139	0.131237	0.699041	0.275672	1.00439	0.823933	1.80306	1.31074
Sesn2	-1.69839	3.24539	6.16266	627.488	1.75877e-138	5.77404e-135	34.0631	32.3499	34.7681	33.7698	118.57	110.538	103.351	105.474
Pltp	-1.69581	3.23959	2.39241	52.402	4.52271e-13	9.12322e-12	1.3329	2.42788	2.40985	3.68711	6.70731	8.42659	8.68072	8.12335
Sdc3	-1.69046	3.2276	3.12997	96.892	7.3215e-23	3.13179e-21	2.87973	3.9207	4.72773	4.99655	13.1933	13.9507	14.5546	11.6187
Adarb1	-1.68899	3.22431	2.95326	117.635	2.08382e-27	1.20815e-25	3.29112	3.98632	3.36644	3.96278	9.70347	11.2729	13.681	12.4763
Psca	-1.68811	3.22234	0.564432	9.24168	0.00236568	0.0123034	1.20126	0.278878	0.275937	0.98208	0.680945	3.59534	1.59859	2.97748
Eml1	-1.68463	3.21458	2.16633	56.7698	4.89943e-14	1.07083e-12	2.02404	1.47641	1.67402	3.29083	6.33279	7.26559	7.34237	6.29479
Bmp7	-1.6839	3.21295	3.16821	86.0746	1.73278e-20	6.45527e-19	2.96201	4.92138	5.02206	4.11784	10.5717	14.4001	15.4469	14.2725
Il23a	-1.68104	3.2066	0.000723198	15.7286	7.3112e-05	0.000530593	0.444302	0.524947	0.349521	0.516884	0.902253	1.25463	1.87742	1.87711
Prelp	-1.67803	3.19992	-0.640668	7.3872	0.00656898	0.0302052	0.279745	0.229664	0.183958	0.465196	0.306425	1.55424	0.687766	1.18128
Fam110c	-1.67112	3.18462	4.12616	128.526	8.61082e-30	5.81374e-28	7.45439	6.7751	9.32668	9.78634	19.8155	29.156	28.0869	29.0952
Nrarp	-1.66788	3.17748	4.07853	93.9714	3.20118e-22	1.31134e-20	5.69364	7.77578	9.76818	9.07993	18.3004	29.5305	29.3509	25.4866
Lamb1	-1.66611	3.17358	5.52741	214.008	1.83445e-48	2.61847e-46	18.5619	18.5864	25.1287	26.1026	61.1829	69.8283	76.6023	72.7865
Trp63	-1.66576	3.1728	4.66835	93.6867	3.69637e-22	1.50049e-20	10.6303	8.39916	13.245	16.4369	28.9402	42.5449	44.5189	38.5293
Barx2	-1.6555	3.15032	2.36954	67.2871	2.34709e-16	6.35504e-15	2.20505	2.52631	2.57542	2.60165	5.89018	6.76	11.0786	7.50843
St6gal1	-1.65246	3.14369	5.0196	152.742	4.36122e-35	3.73105e-33	13.7734	12.2706	15.6732	20.8649	42.0484	49.6607	54.5194	50.4877
Papln	-1.65127	3.14109	3.49917	83.7286	5.67582e-20	2.0533e-18	5.15061	3.70744	6.07062	6.87456	14.402	18.6134	20.1869	15.2758
Atp2c2	-1.64599	3.12963	3.83878	115.602	5.81047e-27	3.26082e-25	5.84174	6.08611	6.36496	9.37283	18.3004	21.6095	24.3506	22.3311
Ttyh2	-1.64512	3.12774	2.64977	44.0107	3.2658e-11	5.52305e-10	2.41898	2.60833	3.18248	3.91109	5.20923	13.6698	10.2793	8.77063
Morrbid	-1.64192	3.1208	-0.494223	10.051	0.00152262	0.00831395	0.345568	0.196855	0.496687	0.275672	0.663922	1.02992	1.04094	1.37547
Acvrl1	-1.64185	3.12065	0.755189	19.2712	1.13404e-05	9.58622e-05	0.724047	0.360901	0.883	1.25775	1.75343	3.0523	2.82542	2.44348
C530005A16Rik	-1.64077	3.11831	-0.461631	7.45005	0.00634346	0.029306	0.543035	0.39371	0.0735833	0.32736	1.39594	0.599224	1.4313	0.776735
Fn1	-1.64068	3.11813	9.68518	109.208	1.46146e-25	7.54104e-24	354.635	352.781	457.21	434.596	1030.17	1308.33	1349.04	1299.02
Qsox1	-1.63639	3.10887	7.46656	175.111	5.66289e-40	5.99719e-38	73.7541	79.2506	91.1513	100.172	198.036	309.387	285.776	277.262
Hr	-1.63242	3.10033	6.28868	203.19	4.20567e-46	5.52288e-44	31.4138	40.7162	39.8086	40.5409	89.2038	124.058	134.393	125.087
Tnf	-1.63065	3.09651	2.24156	58.7879	1.75614e-14	4.03528e-13	2.05695	1.70608	2.35467	3.06685	4.98792	7.75246	8.04872	7.65407
Tmem158	-1.63016	3.09547	2.64969	71.3715	2.95909e-17	8.6257e-16	2.12277	2.73957	4.10227	3.25637	8.29051	10.8609	10.1864	8.46317
Ptger4	-1.62589	3.08633	0.178815	9.85965	0.00168943	0.00909127	0.394935	0.60697	0.147167	0.999309	0.9363	2.24709	1.46847	2.00656
BC016579	-1.62416	3.08262	1.65809	45.8606	1.26977e-11	2.2518e-10	1.31645	0.918658	2.00514	1.89524	4.51126	4.40055	4.92589	5.04877
Ddx60	-1.62218	3.0784	-0.235359	8.87204	0.00289572	0.0147148	0.345568	0.164046	0.846208	0.258442	1.08951	1.01119	1.78447	1.08419
Adgrd1	-1.6195	3.07269	-0.668258	8.58258	0.00339395	0.0169465	0.230379	0.39371	0.22075	0.32736	1.2257	1.02992	0.96659	0.404549
Rbp1	-1.61756	3.06857	4.19076	122.037	2.2662e-28	1.38096e-26	7.79996	7.44769	9.65781	10.9579	20.7178	29.0624	29.6111	30.6325
Angptl2	-1.61706	3.0675	3.0055	48.6657	3.03525e-12	5.74749e-11	4.34428	2.87081	4.69094	3.84217	6.46898	14.4001	14.2572	13.1883
Egln3	-1.61552	3.06422	6.01182	165	9.14925e-38	8.89985e-36	28.0897	25.6076	39.3119	33.9765	76.8106	101.007	107.942	103.273
Podn	-1.61318	3.05926	-0.277265	8.024	0.00461615	0.0222252	0.181012	0.688993	0.551875	0.137836	1.78748	1.14227	0.96659	0.890008
A930007A09Rik	-1.61261	3.05805	2.44679	59.5743	1.17766e-14	2.75178e-13	3.53796	2.57552	1.52685	3.03239	8.27349	8.67002	8.43907	7.33043
Lrp1	-1.61096	3.05455	6.39828	260.797	1.14998e-58	2.51692e-56	37.1568	37.0088	47.8291	44.4003	106.262	137.822	139.97	124.148
AW011738	-1.61054	3.05366	-0.87019	7.35197	0.00669893	0.0307052	0.26329	0.246069	0.128771	0.379048	0.493685	0.992465	1.09671	0.550187
Mfsd4a	-1.61036	3.05328	0.376471	15.6816	7.49481e-05	0.000542868	0.575947	0.295283	0.754229	0.878703	1.31082	2.04111	2.08189	2.21693
Polk	-1.61035	3.05325	5.34198	522.116	1.46646e-115	2.40719e-112	20.7999	19.6527	20.125	19.4176	64.7068	59.7913	59.3152	60.4397
Pkp1	-1.60878	3.04995	5.33327	177.38	1.80953e-40	1.97202e-38	17.0974	18.8325	20.3642	23.2942	45.4361	64.9222	65.5237	66.8477
Gm5431	-1.60686	3.04589	1.11061	21.2199	4.09499e-06	3.72664e-05	0.691136	0.63978	1.28771	1.60234	1.8726	3.50172	4.05224	3.43058
Kif19a	-1.60599	3.04404	2.7199	61.5127	4.399e-15	1.07375e-13	2.40252	2.64114	3.86312	4.08338	7.06481	10.992	11.3574	10.1137
Gpa33	-1.60145	3.03448	0.83263	25.7972	3.79238e-07	4.02599e-06	1.20126	0.541352	0.864604	0.861474	2.38331	2.97739	2.54659	2.63766
St3gal4	-1.60143	3.03443	6.97983	249.947	2.66642e-56	5.26547e-54	64.4566	59.3847	61.0373	65.3514	144.411	200.234	202.092	212.599
Nxpe3	-1.59936	3.0301	-0.379145	10.8325	0.000997323	0.0056844	0.312657	0.229664	0.4415	0.482425	0.732016	1.44188	1.1153	1.1651
Efhd1	-1.59231	3.01531	-0.787794	6.87473	0.00874228	0.0387	0.0658225	0.295283	0.404708	0.32736	1.02142	0.805207	0.929414	0.550187
Kif26a	-1.58995	3.01038	0.138314	16.7194	4.33347e-05	0.000328469	0.575947	0.42652	0.4415	0.689179	1.46403	2.13474	1.48706	1.35929
Tcim	-1.58862	3.00761	2.08312	68.0956	1.55755e-16	4.27903e-15	1.72784	1.95215	2.15231	2.56719	5.82208	7.04088	5.09319	7.29807
Nxn	-1.58846	3.00729	4.91367	208.907	2.37894e-47	3.23733e-45	13.2303	13.9275	16.8138	16.1612	36.1412	46.5897	49.482	48.5783
Inhba	-1.58733	3.00492	3.01172	82.3654	1.13118e-19	4.01477e-18	3.9658	3.34654	4.21264	4.53135	9.44812	14.9993	10.3537	13.4472
Lrrc26	-1.58651	3.00322	4.27365	163.724	1.73791e-37	1.6843e-35	9.5278	8.76006	10.6328	9.68296	22.1137	32.7701	29.9085	31.1341
Gm10687	-1.58589	3.00193	1.40455	32.68	1.08652e-08	1.41129e-07	1.13544	1.67327	0.919791	1.48173	3.6771	3.29573	2.99271	5.69605
Ptpn22	-1.58479	2.99965	-0.375958	7.63577	0.00572221	0.0268276	0.164556	0.180451	0.4415	0.689179	0.902253	1.42316	0.650589	1.45638
Fam83e	-1.5792	2.98803	4.12567	163.202	2.26009e-37	2.17432e-35	7.58604	8.41556	10.0993	8.87318	21.9435	30.6166	25.9306	25.9882
Vopp1	-1.57618	2.98179	5.31656	217.283	3.53976e-49	5.37389e-47	18.1999	17.717	24.6872	19.4348	50.5261	63.6676	62.2707	62.1064
Psrc1	-1.57265	2.9745	6.45055	459.654	5.7183e-102	6.5298e-99	45.4504	47.6554	44.4443	38.4217	139.185	127.728	125.322	131.236
Stom	-1.5717	2.97255	5.84705	249.693	3.02976e-56	5.93834e-54	30.6074	29.9384	27.3546	27.9462	66.9199	93.8347	87.8296	95.8458
Pid1	-1.57	2.96905	2.11532	59.218	1.41137e-14	3.2688e-13	2.55062	1.49282	2.06033	2.56719	6.28172	7.54648	5.13036	6.79643
Slc27a3	-1.56965	2.96833	3.57685	118.798	1.1595e-27	6.85881e-26	5.98984	5.0034	6.6041	6.40936	14.6063	17.9393	21.0233	17.6869
Slc5a9	-1.56953	2.96807	1.74879	37.9866	7.12333e-10	1.05878e-08	1.61265	0.951467	2.44664	1.72295	4.05162	5.6739	5.76236	4.48241
Clca3b	-1.56911	2.96721	1.09924	27.6981	1.41801e-07	1.60045e-06	1.51392	0.771016	0.864604	1.10269	2.91104	4.10094	2.39789	3.23639
Lgr4	-1.56882	2.96662	2.98466	106.033	7.25241e-25	3.60071e-23	4.90377	3.64182	3.36644	3.98001	10.9632	12.0594	12.9746	11.2141
Adm	-1.56843	2.96581	1.89635	45.7203	1.36402e-11	2.41569e-10	1.76075	1.27956	2.68579	1.74018	5.37947	4.99978	7.10072	4.64423
Trpv4	-1.568	2.96493	3.49449	96.2484	1.01337e-22	4.27894e-21	4.98605	5.05262	5.42677	7.21915	13.1593	16.797	18.9414	18.3665
Serping1	-1.56723	2.96335	0.139153	14.4052	0.000147397	0.00100708	0.822781	0.39371	0.478291	0.465196	1.27677	2.24709	1.56141	1.3431
Fut2	-1.5643	2.95733	3.93093	79.9859	3.77083e-19	1.28453e-17	7.60249	5.6924	8.44368	9.04547	15.134	24.2124	25.596	26.0853
Akap12	-1.5606	2.94977	4.13358	78.6691	7.34337e-19	2.44754e-17	7.76705	7.21803	12.2884	8.23569	19.1686	26.0662	26.0793	33.3672
Irf5	-1.55895	2.9464	2.20186	56.6509	5.20459e-14	1.13251e-12	2.1886	1.87012	2.35467	2.86009	4.64745	8.2206	7.65837	6.81261
Hmcn2	-1.55296	2.93419	0.757467	23.0419	1.58508e-06	1.53279e-05	0.921514	0.623375	1.14054	0.689179	3.23449	2.41562	1.95177	2.29784
Cyp2u1	-1.54954	2.92724	-0.906062	7.45477	0.00632686	0.0292632	0.26329	0.328092	0.147167	0.275672	0.800111	1.01119	0.501883	0.679643
Gm26559	-1.54837	2.92487	-0.75884	7.55932	0.00597007	0.0278356	0.312657	0.42652	0.147167	0.241213	0.732016	1.08609	0.501883	1.00328
Ddo	-1.54626	2.92059	1.24716	41.6707	1.08017e-10	1.75445e-09	1.3329	1.11551	1.19573	1.13715	2.91104	3.7077	4.07083	3.30112
Slfn10-ps	-1.54568	2.91941	1.25412	29.4272	5.80565e-08	6.89785e-07	1.48101	0.688993	1.37969	1.25775	2.5195	3.74515	3.55036	4.22349
Wnt5a	-1.54551	2.91907	3.87354	132.034	1.47069e-30	1.02729e-28	6.73035	6.84072	9.06914	7.23638	18.0451	23.0889	21.1535	24.8717
Prrg4	-1.54525	2.91855	4.47262	305.644	1.94134e-68	6.29473e-66	10.8607	11.2372	12.3436	10.8373	34.4729	33.7813	32.1949	31.6681
Acox2	-1.54365	2.91532	1.06769	26.2514	2.9974e-07	3.22903e-06	0.888603	1.16473	0.901395	1.25775	1.92367	2.90249	3.34589	4.1264
Map3k6	-1.54195	2.91187	1.81971	39.0512	4.12836e-10	6.30392e-09	1.87594	1.03349	1.93156	2.32598	3.72818	5.69263	6.22707	5.22678
Ltb4r1	-1.54121	2.91038	0.202674	13.716	0.000212632	0.00140457	0.312657	0.541352	0.772625	0.671949	1.12356	2.28454	1.65436	1.63438
Tnfrsf11b	-1.54056	2.90908	0.269425	18.8799	1.39215e-05	0.000116222	0.493668	0.623375	0.607062	0.671949	1.8726	1.74149	1.37553	1.99038
Fscn1	-1.53579	2.89948	4.91645	146.836	8.52295e-34	6.95176e-32	16.4227	12.8448	16.0596	16.5748	32.7535	51.1962	47.9206	47.6235
Pqlc3	-1.53475	2.89738	4.30024	240.434	3.16319e-54	5.89205e-52	10.367	9.94119	9.05075	11.0096	29.2807	30.8788	26.3768	30.4706
B3gnt8	-1.53449	2.89687	-0.133078	11.0242	0.000899288	0.00517641	0.691136	0.42652	0.202354	0.482425	1.14058	1.64787	1.4313	1.03565
Arnt2	-1.53423	2.89633	-0.123324	8.8621	0.00291152	0.0147799	0.279745	0.574161	0.570271	0.396278	0.493685	2.02238	1.02235	1.74765
Zfp365	-1.53195	2.89177	4.1145	58.4436	2.09206e-14	4.76546e-13	12.1936	7.03757	9.12433	7.18469	36.8562	25.5606	20.5215	19.8553
Plag1	-1.52896	2.88577	-0.771371	8.16051	0.00428124	0.0208111	0.296201	0.147641	0.331125	0.361819	0.663922	0.823933	0.799296	1.00328
P2ry6	-1.51976	2.86742	-0.368407	7.80483	0.00521067	0.0247009	0.279745	0.328092	0.772625	0.155065	1.20868	1.02992	0.836472	1.32692
Enah	-1.51852	2.86498	4.94803	259.409	2.30807e-58	4.96878e-56	15.7316	13.8783	16.8322	17.4018	39.7161	49.1176	48.1994	45.8597
Ptp4a3	-1.51671	2.86138	6.46129	421.905	9.39518e-94	7.05014e-91	51.1605	46.0641	43.874	41.368	138.419	131.885	130.192	121.721
Smpd3	-1.51588	2.85973	1.68737	60.7962	6.33004e-15	1.51828e-13	1.71138	1.50922	1.52685	1.86078	4.20484	4.88742	4.62848	5.19441
Cd68	-1.51414	2.85629	2.09548	58.9939	1.58165e-14	3.65031e-13	2.32024	1.65686	2.28108	2.54996	4.71555	6.51656	7.26801	6.66697
Eif2s3y	-1.50969	2.84749	5.46366	153.409	3.1173e-35	2.68435e-33	25.391	19.095	23.1419	24.0696	48.5174	71.1953	65.7653	75.6345
Nlrc5	-1.5087	2.84553	0.680586	16.0021	6.32707e-05	0.000464563	0.543035	0.623375	1.54525	0.568573	2.65569	2.09728	2.39789	2.16838
Casq2	-1.50864	2.84541	-0.791419	7.68715	0.00556154	0.0261584	0.362024	0.262474	0.294333	0.206754	0.595827	0.88011	0.576236	1.1651
Pde1c	-1.50594	2.8401	2.64323	58.6194	1.91321e-14	4.38852e-13	2.89619	2.55912	4.415	3.1013	6.69029	10.3366	10.3723	9.41791
Oasl1	-1.50548	2.83919	0.759847	7.45161	0.00633796	0.0292909	0.131645	0.459329	0.919791	1.96416	2.02581	3.87623	1.67294	2.29784
Lpcat2	-1.50323	2.83476	2.20152	53.1779	3.04661e-13	6.25126e-12	2.4848	1.64046	2.85135	2.56719	4.86876	7.32177	7.63978	7.21716
Tpd52l1	-1.50179	2.83194	3.39157	76.3053	2.43026e-18	7.77447e-17	4.1139	4.72453	6.19939	6.82287	12.2911	15.4862	16.6737	17.428
Gm14137	-1.50126	2.8309	0.68807	17.1471	3.45931e-05	0.000267536	0.592402	0.475734	1.03017	1.20606	1.68534	2.32199	2.528	2.81566
Tshz2	-1.5	2.82843	4.72194	201.096	1.20429e-45	1.5429e-43	13.0164	12.7464	13.6129	15.7133	32.2598	38.2567	43.1434	42.154
Fos	-1.49864	2.82577	5.98114	72.8056	1.43073e-17	4.23161e-16	33.2568	33.8099	32.7814	32.1847	116.493	125.669	72.5872	58.3845
Hsh2d	-1.49792	2.82435	1.57947	45.8801	1.25717e-11	2.23097e-10	1.28354	1.18113	1.78439	1.94693	4.17079	4.79379	4.08942	4.43386
Ccdc88b	-1.4963	2.82119	3.13677	93.223	4.67217e-22	1.88784e-20	3.65315	5.08543	5.24281	4.37629	11.3207	12.2279	13.5137	14.7094
Serpinb2	-1.49506	2.81875	1.46652	22.9387	1.67248e-06	1.61196e-05	1.66202	1.90293	0.735833	1.41282	2.38331	5.54282	3.55036	4.67659
Fndc10	-1.49395	2.81658	2.5147	39.1616	3.90135e-10	5.97812e-09	4.39365	2.59193	1.83958	3.08408	6.24767	10.5051	9.59155	7.2657
Mctp1	-1.49342	2.81556	3.16604	126.064	2.97684e-29	1.93524e-27	4.42656	4.44565	4.54377	5.34114	13.3636	13.6511	12.4356	13.3663
Sh3bgrl2	-1.4916	2.81201	6.38195	436.104	7.6278e-97	6.67788e-94	45.9605	46.0805	42.8255	40.0758	131.576	127.71	115.024	117.708
Kitl	-1.48999	2.80887	3.91888	167.476	2.63302e-38	2.61946e-36	9.09996	7.46409	8.02058	7.11577	19.9857	23.7443	22.2873	23.0593
Syne3	-1.48749	2.80401	0.350293	18.1496	2.04216e-05	0.000165388	0.67468	0.623375	0.680645	0.63749	2.07688	1.9662	1.95177	1.35929
Atp6v1b1	-1.48475	2.7987	1.68128	18.3224	1.865e-05	0.000152072	0.93797	1.60765	0.901395	3.23914	3.06425	4.64399	5.40919	5.61514
Ly6g2	-1.48456	2.79832	0.333505	12.0779	0.000510219	0.00311059	0.312657	0.410115	1.06696	0.809785	1.68534	2.17219	1.72871	1.68292
Dennd2a	-1.48302	2.79534	0.429704	18.7609	1.48178e-05	0.000122884	0.592402	0.738207	0.735833	0.706408	1.39594	2.22836	1.98894	2.1522
Lmntd2	-1.48286	2.79502	2.09651	69.494	7.6649e-17	2.15767e-15	2.53416	1.91934	2.11552	2.37767	5.51566	6.66637	5.66942	7.16861
Gm3255	-1.4824	2.79412	4.82092	196.103	1.48044e-44	1.78359e-42	15.386	14.7641	14.7351	14.6451	44.9764	33.1071	48.3481	39.9209
Ier5l	-1.4763	2.78235	4.62738	157.517	3.94617e-36	3.58623e-34	10.2354	13.2385	15.2869	13.4734	31.0511	37.8635	40.3923	35.9887
9030624G23Rik	-1.47621	2.78216	-0.421751	9.64859	0.00189497	0.0100728	0.362024	0.344497	0.404708	0.396278	0.629874	1.08609	1.1153	1.37547
Rnd3	-1.47465	2.77916	4.72736	162.531	3.16765e-37	3.03632e-35	12.1607	13.0745	15.8572	14.938	34.4558	47.8817	36.0055	37.348
Rhbdl2	-1.47446	2.7788	2.29065	70.1552	5.48171e-17	1.56152e-15	2.25442	2.05058	3.05371	2.94624	6.99671	6.36676	7.4539	7.78353
Arhgef37	-1.47337	2.77671	-0.312	10.936	0.000943145	0.00540021	0.378479	0.328092	0.459896	0.465196	1.34487	0.842659	1.02235	1.32692
Ifit1	-1.46986	2.76996	2.52665	15.4102	8.65179e-05	0.000619832	2.05695	1.68967	2.13392	6.30599	4.54531	12.8646	9.92614	6.44042
Samd12	-1.46922	2.76872	2.05191	55.0619	1.16796e-13	2.4778e-12	2.56708	2.11619	2.24429	1.80909	4.35805	6.77872	6.8219	6.26242
Cldn23	-1.46619	2.76291	1.76686	34.9168	3.44094e-09	4.73901e-08	1.77721	0.902253	2.28108	2.2226	4.80066	4.84997	5.52072	4.66041
Grin1os	-1.46321	2.75722	0.952176	24.2039	8.66569e-07	8.74695e-06	0.987337	1.04989	1.08535	0.930391	1.80451	2.65906	3.45742	3.26876
Klrg2	-1.46101	2.75301	2.32955	83.3056	7.03017e-20	2.52586e-18	2.73163	2.838	2.26269	2.8084	6.8435	8.23933	7.30519	6.95825
Sfn	-1.45874	2.74868	6.97529	170.653	5.32883e-39	5.44577e-37	59.7503	61.5009	71.4494	75.7752	141.177	190.909	193.151	212.68
Nupr1l	-1.45851	2.74825	-0.443484	9.13804	0.00250349	0.0129346	0.444302	0.410115	0.312729	0.32736	0.612851	1.08609	1.13388	1.29456
Tnfrsf22	-1.4561	2.74366	3.51	125.152	4.71414e-29	3.01246e-27	5.7101	5.82363	6.27298	6.47828	14.6063	16.1416	16.6737	19.1918
Gm2004	-1.45118	2.73432	1.39842	14.5583	0.00013589	0.000935033	1.3329	1.32877	1.49006	1.41282	1.66832	1.87258	4.70283	6.97443
Itpr2	-1.44868	2.72958	4.03121	168.949	1.25492e-38	1.26281e-36	8.17844	7.57893	9.2531	10.0103	23.1351	22.7705	24.741	24.9041
Anxa10	-1.44687	2.72616	0.27463	15.0021	0.00010739	0.000754545	0.575947	0.475734	0.735833	0.740867	1.2938	1.98493	1.44989	2.16838
Galnt7	-1.44466	2.72199	5.18291	226.9	2.82814e-51	4.61356e-49	20.2075	17.4873	19.0213	21.2956	43.7337	57.5817	56.6942	54.3714
P2rx7	-1.44096	2.71502	2.03926	43.0022	5.46794e-11	9.08924e-10	3.15948	1.55844	1.80279	2.25706	6.8435	6.53529	5.26048	5.22678
Gbp3	-1.44082	2.71475	0.279905	15.3423	8.96839e-05	0.00064007	0.444302	0.574161	0.66225	0.861474	1.70236	1.46061	1.65436	2.08747
Evc	-1.43275	2.69961	2.77588	74.9516	4.82385e-18	1.49933e-16	2.9291	3.29733	3.75275	4.77256	9.14169	9.66249	10.3908	10.6154
D730005E14Rik	-1.42739	2.68959	3.18754	59.9383	9.78796e-15	2.30144e-13	4.03163	3.69104	5.16923	6.80564	11.4058	12.7522	13.5694	15.2272
Ndufa4l2	-1.42621	2.6874	2.64088	58.0221	2.59194e-14	5.83831e-13	3.86707	2.96923	3.73435	2.89455	6.57112	8.44531	9.77743	11.3921
Btbd19	-1.42472	2.68463	1.62657	32.7837	1.03004e-08	1.34125e-07	1.38227	1.24675	1.56365	2.44658	3.37068	4.99978	4.16377	5.2915
Aqp3	-1.42412	2.6835	6.60207	197.699	6.63719e-45	8.184e-43	43.6074	48.0819	55.537	63.7146	123.268	145.462	146.847	150.428
Trim29	-1.42303	2.68147	3.57103	61.2422	5.04681e-15	1.22278e-13	6.68098	5.05262	6.65929	7.37421	11.0824	18.6696	19.5734	19.7744
Hspa1l	-1.42083	2.6774	-0.452921	7.75278	0.00536298	0.0253242	0.246834	0.475734	0.312729	0.482425	1.19165	0.692853	1.46847	0.728189
Zfp52	-1.41688	2.67007	2.98611	58.9141	1.64706e-14	3.79792e-13	4.88732	4.77374	3.56879	3.96278	7.7798	12.4152	11.9708	13.787
Kcne3	-1.41361	2.66403	2.60651	93.2152	4.69069e-22	1.89242e-20	3.06074	3.03485	3.36644	3.77325	8.57991	9.19434	8.4019	9.07808
Adcy3	-1.41216	2.66135	2.77059	36.4662	1.55338e-09	2.23429e-08	3.20885	3.64182	5.7211	2.29152	7.33719	11.9658	10.3351	9.90337
Crybg2	-1.4108	2.65885	1.55942	33.4422	7.34152e-09	9.73826e-08	1.49746	1.37799	2.17071	1.3439	3.1664	5.56155	4.05224	4.20731
Kcnk7	-1.40743	2.65264	-0.157895	11.2217	0.000808468	0.00470603	0.493668	0.623375	0.459896	0.31013	1.48106	1.161	1.28259	1.10037
Ndn	-1.40374	2.64587	-0.129743	10.8805	0.000971806	0.005551	0.592402	0.442924	0.551875	0.344589	1.46403	1.57296	0.873649	1.21365
Hcar2	-1.40349	2.6454	2.28061	58.1589	2.4178e-14	5.46951e-13	1.97467	3.01845	2.79617	2.8084	5.6178	6.9847	7.34237	8.09098
Btbd11	-1.40068	2.64027	3.10835	53.0101	3.31842e-13	6.77195e-12	3.35695	5.72521	4.12066	5.68573	10.2653	15.3738	13.4951	10.7772
Sspn	-1.40026	2.6395	1.2566	29.7384	4.9445e-08	5.9325e-07	1.05316	1.26315	1.3429	1.53342	2.96211	4.438	3.60612	2.71857
Slc2a4	-1.40022	2.63941	-0.0566991	7.87971	0.00499924	0.023851	0.230379	0.574161	0.533479	0.706408	0.578804	1.21717	1.896	1.71529
Nrg2	-1.39744	2.63433	-0.042819	7.61017	0.00580402	0.0271529	0.806325	0.147641	0.515083	0.603032	0.817134	1.68532	1.71012	1.26219
Pdzd2	-1.39731	2.63411	4.42442	118.275	1.50961e-27	8.86989e-26	14.2506	9.9904	9.76818	13.1805	27.0335	34.8861	31.8045	30.6487
Ltf	-1.3963	2.63226	8.77176	73.7511	8.86139e-18	2.67103e-16	236.517	207.289	296.154	222.656	431.396	766.557	676.557	659.334
Slc7a11	-1.39362	2.62737	4.22323	38.9727	4.29773e-10	6.53215e-09	7.8987	7.39848	13.0794	12.767	15.7298	33.7813	25.3916	33.173
Vwa1	-1.39316	2.62654	3.35757	75.2785	4.08779e-18	1.2766e-16	5.87465	4.31441	6.12581	6.23707	11.6271	15.3926	14.5732	17.6222
Foxq1	-1.39231	2.62498	5.86746	122.101	2.19405e-28	1.34323e-26	26.8062	28.1339	36.6445	37.2157	65.3537	100.089	86.3239	86.2984
Mgat4a	-1.39034	2.62141	5.07762	145.703	1.50788e-33	1.2111e-31	21.8531	18.9309	16.1699	17.5568	37.8095	53.2748	52.4375	51.8956
Neurl1a	-1.38675	2.61489	2.22425	46.9	7.47037e-12	1.35218e-10	2.61644	2.29664	2.1891	3.17022	4.52829	7.35922	7.7699	7.23334
Ascl2	-1.38648	2.6144	-0.0825193	11.7534	0.000607332	0.00363431	0.608858	0.60697	0.331125	0.465196	1.24273	1.46061	1.33836	1.24601
Ddx3y	-1.38325	2.60855	5.04374	140.369	2.21022e-32	1.6924e-30	20.6189	15.043	19.5548	17.8497	37.0094	50.5408	52.549	50.5039
B4galnt4	-1.38026	2.60315	1.61978	40.266	2.21632e-10	3.47935e-09	1.54683	1.93574	1.96835	1.30944	3.77925	4.73761	5.16754	3.93222
Fbxo2	-1.37733	2.59786	2.50349	69.3276	8.33964e-17	2.33759e-15	3.14302	3.51059	3.45841	2.42936	7.26909	8.08952	9.33131	7.91298
Procr	-1.37715	2.59755	2.48679	32.7286	1.05967e-08	1.37846e-07	4.21264	2.67395	2.81456	2.6878	4.56233	7.4154	9.75884	10.4697
Car13	-1.37063	2.58584	4.49608	145.759	1.46577e-33	1.18089e-31	11.5189	11.0895	14.7351	12.9566	26.9484	33.9311	33.7749	35.3576
Hyal1	-1.3699	2.58453	3.89069	106.541	5.6108e-25	2.81225e-23	6.69744	7.41488	10.2649	8.68365	21.4157	23.2948	20.7631	19.92
Plau	-1.36667	2.57874	4.58262	112.762	2.43354e-26	1.30972e-24	11.5683	12.6972	15.3421	13.9042	26.1143	38.6687	33.3659	39.8076
Adamtsl3	-1.36599	2.57754	1.10437	12.7986	0.000346886	0.00219216	0.378479	1.96855	1.12215	1.27498	2.55355	3.2021	4.03365	2.45966
Hivep3	-1.36174	2.56995	0.902446	20.9945	4.60595e-06	4.16422e-05	1.0367	0.721803	1.04856	1.30944	2.70676	2.04111	2.93695	2.89657
Arhgap40	-1.36112	2.56884	2.33617	68.8318	1.07232e-16	2.97709e-15	3.11011	2.90361	2.55702	2.67057	6.11148	6.92853	7.69554	8.17189
Sdcbp2	-1.36101	2.56864	1.95143	61.5159	4.39176e-15	1.07298e-13	2.35315	1.96855	2.29948	1.98139	5.37947	6.08587	5.35342	5.2915
Efs	-1.35899	2.56505	3.23721	56.6914	5.09872e-14	1.11131e-12	3.68606	4.85576	5.46356	7.09854	11.2526	14.3252	15.0379	13.5119
Atp10b	-1.35759	2.56257	3.80013	65.6599	5.35853e-16	1.40456e-14	6.28605	7.18522	7.67106	10.0792	14.1807	22.2649	22.3059	21.2631
Plk5	-1.35712	2.56174	0.208012	10.6068	0.00112672	0.00634075	0.543035	0.688993	0.312729	0.96485	2.00879	1.2359	1.48706	1.71529
Capg	-1.35611	2.55995	6.07774	210.895	8.76213e-48	1.20486e-45	34.9353	37.2385	40.3053	39.2487	77.2192	101.793	106.102	103.29
Kdm5d	-1.35487	2.55775	5.28695	217.573	3.0601e-49	4.6727e-47	23.8442	21.2112	21.7071	20.951	45.9808	59.1921	60.7651	58.4655
Plcg2	-1.35474	2.55751	4.584	221.39	4.50012e-50	7.07731e-48	13.4936	13.2877	12.6747	14.4038	30.4723	34.4179	35.7824	37.1053
Rnf208	-1.34728	2.54431	1.84397	32.9546	9.43354e-09	1.23634e-07	1.76075	1.68967	2.96173	1.6368	3.89841	4.68144	6.39436	5.48569
Ch25h	-1.34582	2.54174	-0.244519	6.79358	0.00914864	0.0402344	0.181012	0.442924	0.4415	0.775326	0.680945	1.36698	1.54283	1.10037
Creb3l4	-1.34206	2.53513	2.55898	57.0523	4.24385e-14	9.34288e-13	3.19239	2.92002	3.0905	4.06616	6.1966	9.41905	9.25696	8.78681
Omp	-1.33933	2.53033	-0.0919696	9.51343	0.00203974	0.010766	0.707591	0.39371	0.423104	0.516884	0.9363	1.21717	1.1153	1.90947
Ecm1	-1.3343	2.52154	5.76461	193.786	4.74211e-44	5.6356e-42	26.872	28.5768	32.3215	35.6822	66.9199	77.5621	83.9632	82.8031
Zmat3	-1.33341	2.51997	6.21148	386.022	6.07886e-86	3.54789e-83	42.7681	41.0935	43.8372	40.6616	115.25	107.711	100.711	100.571
Pcdhb20	-1.33263	2.51861	-0.087636	10.1858	0.00141526	0.00778765	0.378479	0.42652	0.699041	0.568573	1.5832	1.32953	1.35694	0.954736
Klhl42	-1.32993	2.51391	4.60682	199.467	2.72928e-45	3.44624e-43	15.6328	11.7457	13.4657	14.5589	34.609	34.3056	35.801	34.5809
Fas	-1.32987	2.51381	4.05732	113.735	1.48934e-26	8.14915e-25	10.3012	8.53039	10.412	8.59751	28.7699	23.1076	21.0419	22.1855
Dlk1	-1.32971	2.51353	1.81415	21.772	3.07051e-06	2.84158e-05	1.61265	1.47641	2.6306	2.23983	3.31961	8.33296	4.18236	4.17495
Scara5	-1.32917	2.51258	2.4421	58.0987	2.49296e-14	5.62501e-13	3.63669	2.88721	2.83296	2.94624	5.92422	8.89473	8.53202	7.60553
Uty	-1.32679	2.50844	3.43942	59.3686	1.30739e-14	3.04138e-13	7.28984	5.03621	5.79468	6.5472	10.9632	19.0628	15.8	16.0849
Oas1g	-1.32621	2.50743	1.51518	29.7845	4.82829e-08	5.80367e-07	1.34936	1.16473	1.85798	2.08477	3.28556	4.71889	3.66189	4.51477
Krt13	-1.32556	2.5063	5.28428	60.8027	6.30921e-15	1.51467e-13	26.4606	17.4545	17.9543	26.9641	39.9715	59.1546	50.1512	73.3852
Entpd2	-1.31949	2.49578	3.23264	68.5241	1.25337e-16	3.46874e-15	5.15061	5.49554	5.33479	5.46174	9.58431	13.8383	15.9116	14.2078
Ivl	-1.31812	2.49341	3.66346	52.4393	4.43744e-13	8.9719e-12	6.38478	6.33218	8.3701	7.87387	11.1164	21.2725	19.3132	20.5026
Gm42031	-1.31748	2.4923	3.04983	78.3572	8.59968e-19	2.83035e-17	4.92023	5.08543	4.28623	4.60027	9.41407	12.5837	13.1791	11.9585
Khk	-1.31358	2.48558	2.15354	39.3573	3.52935e-10	5.43347e-09	2.10632	2.26384	3.42162	2.36044	4.56233	6.44166	6.3386	7.86444
C1s1	-1.31322	2.48495	4.62814	102.368	4.60998e-24	2.15056e-22	13.3784	12.6479	16.0412	14.6451	25.6376	37.2081	36.5445	41.5068
B4galt5	-1.31136	2.48175	4.42494	144.235	3.15649e-33	2.48955e-31	13.0822	14.19	10.6512	11.337	26.8463	32.5266	32.3808	30.6001
P3h3	-1.3104	2.4801	1.42396	35.3962	2.69014e-09	3.75618e-08	1.51392	1.36158	1.69242	1.53342	3.03021	4.17584	4.03365	3.89985
Zc3h12d	-1.30924	2.4781	1.21764	28.763	8.17976e-08	9.57368e-07	1.16835	1.62406	1.03017	1.44728	3.04723	3.44554	3.3273	3.26876
Tap1	-1.30556	2.4718	5.2526	358.718	5.35516e-80	2.60459e-77	21.7872	21.7033	22.4429	21.847	51.5646	56.5143	53.8316	55.0672
Ak1	-1.30514	2.47108	5.71113	228.757	1.11296e-51	1.83841e-49	25.4897	31.1687	29.4885	34.5279	69.899	77.3561	74.0557	76.8805
Trib2	-1.30457	2.47009	5.0575	138.58	5.44255e-32	4.03795e-30	17.2455	16.2406	20.1802	23.053	40.2609	51.5707	51.2293	46.4261
Sprr3	-1.30371	2.46862	0.646195	7.53187	0.0060617	0.0281928	0.575947	0.344497	1.56365	1.06823	0.817134	2.75269	2.3793	2.81566
S100a6	-1.30195	2.46562	8.68493	95.5549	1.43844e-22	6.02539e-21	215.881	258.307	248.767	226.998	431.89	617.051	612.725	680.565
Dock11	-1.30098	2.46397	3.90002	104.21	1.8199e-24	8.7382e-23	9.42907	7.75938	9.12433	8.09785	17.0917	20.9354	22.8264	23.9331
Mycl	-1.29974	2.46184	3.0773	55.8718	7.73559e-14	1.65986e-12	5.82529	4.16677	3.99189	5.44451	9.22681	14.3814	12.2125	12.0556
Akr1c13	-1.29804	2.45895	2.72852	79.0905	5.93276e-19	1.99001e-17	3.60378	3.59261	3.80794	4.25568	8.44372	8.91346	9.88896	10.2756
Adh7	-1.29715	2.45743	3.82353	75.5371	3.58609e-18	1.13067e-16	8.01388	8.13668	9.34508	7.20192	14.6573	24.512	20.317	20.8747
Rxra	-1.29185	2.44842	5.83133	345.031	5.11973e-77	2.27906e-74	31.9568	34.5153	32.5238	33.0117	74.4444	84.2659	85.4875	79.0813
Spsb1	-1.29173	2.44822	2.32502	54.8909	1.27408e-13	2.69425e-12	2.74809	2.5099	2.86975	3.42866	5.6178	7.65883	7.00778	8.01007
Gpld1	-1.29079	2.44662	1.82497	29.1615	6.65893e-08	7.86023e-07	1.92531	2.28024	1.47167	2.46381	3.23449	4.62526	5.72519	6.35951
Art4	-1.28924	2.44399	1.18359	18.0998	2.09626e-05	0.000169508	0.658225	1.7717	1.36129	1.41282	2.70676	2.67778	3.97789	3.36585
Kctd15	-1.28631	2.43904	2.46782	56.2391	6.4172e-14	1.38603e-12	2.66581	2.69036	3.38483	4.06616	7.201	8.70747	7.4539	7.86444
Serpinb11	-1.28529	2.43732	0.89871	16.4479	5.00062e-05	0.000374284	0.987337	0.984276	1.17733	1.11992	3.64306	3.03357	1.98894	1.74765
Gm4610	-1.28481	2.4365	0.35377	11.0025	0.000909871	0.00522907	0.756958	0.623375	0.570271	0.947621	1.00439	1.79767	2.15624	2.11984
Egfr	-1.28371	2.43464	4.99249	207.323	5.27047e-47	7.09865e-45	19.6151	19.0293	16.6298	18.7801	38.6266	48.1252	47.3257	46.3128
Macroh2a2	-1.28325	2.43387	1.54262	37.9045	7.42942e-10	1.10241e-08	1.76075	1.68967	1.71081	1.55065	3.79627	3.44554	4.85154	4.25586
Wnt4	-1.28249	2.43258	5.18951	135.664	2.36273e-31	1.70949e-29	21.0467	18.5044	20.2906	25.1378	42.5931	56.739	58.5716	48.8534
Exoc4	-1.28072	2.4296	7.64527	286.683	2.62556e-64	7.04655e-62	116.44	119.163	119.187	112.129	318.665	273.19	270.459	272.1
Hs6st2	-1.27816	2.42529	1.34116	25.3478	4.78694e-07	5.01093e-06	1.3329	1.44361	1.14054	1.9297	2.91104	4.40055	3.92212	2.97748
Thyn1	-1.27316	2.41691	4.05014	117.007	2.85987e-27	1.64719e-25	9.09996	9.18658	11.3134	9.13162	25.3993	21.3099	21.0047	25.8264
Glipr1	-1.27298	2.4166	3.17016	97.5729	5.19108e-23	2.24981e-21	5.01896	5.15105	5.13243	5.70296	12.6145	12.6586	12.008	13.4796
Pdzrn3	-1.27295	2.41655	1.16184	24.7185	6.63427e-07	6.79838e-06	1.38227	1.23035	1.39808	1.15437	2.29819	3.50172	3.06706	3.62476
C1qtnf5	-1.27264	2.41603	0.252171	11.7844	0.000597275	0.00358147	0.559491	0.574161	0.883	0.706408	1.17463	1.91003	1.91459	1.58583
Pmm1	-1.27212	2.41517	6.0335	274.014	1.51358e-61	3.78597e-59	39.2137	39.289	37.9874	36.8711	79.3472	94.9021	97.3654	98.8233
Olfml2a	-1.27091	2.41314	4.17136	99.1078	2.39121e-23	1.05729e-21	11.3873	10.1544	8.97716	11.6299	19.7304	26.9276	26.637	28.4641
Gbp4	-1.26631	2.40546	1.82835	32.319	1.30826e-08	1.6761e-07	2.05695	1.34518	2.09712	2.77394	4.08567	4.99978	5.00024	5.80933
Pthlh	-1.26415	2.40186	4.29635	99.4054	2.05766e-23	9.14422e-22	9.70881	10.3021	12.546	13.5941	22.7606	28.2197	28.4029	31.4254
Tspoap1	-1.26254	2.39918	0.534493	13.0197	0.000308229	0.00197303	0.641769	0.984276	0.625458	1.08546	1.68534	2.62161	2.13765	1.58583
Fam83f	-1.26231	2.39879	2.33449	61.1703	5.23464e-15	1.26595e-13	3.34049	2.44429	3.01692	2.99793	6.38386	6.94725	7.32378	7.65407
Pou4f1	-1.26025	2.39537	-0.513894	7.41037	0.00648488	0.0298858	0.378479	0.360901	0.404708	0.430737	0.732016	0.992465	1.17106	0.890008
Plekhg1	-1.25868	2.39277	1.42881	27.6535	1.4511e-07	1.63359e-06	1.1848	1.75529	1.50846	1.82632	2.77485	4.25075	3.8106	4.19113
Syngr1	-1.25732	2.39052	4.61397	128.489	8.77468e-30	5.89509e-28	14.5139	14.5837	14.7902	13.818	26.2334	37.8822	37.0464	36.814
Klf4	-1.25712	2.39018	4.72344	175.748	4.11115e-40	4.40716e-38	15.4025	14.2064	14.8086	17.8497	32.9407	39.6986	38.2175	37.9953
Abcc8	-1.25583	2.38804	2.05642	38.9816	4.27828e-10	6.50636e-09	2.58353	1.85372	2.55702	2.75672	4.28996	6.19822	5.7066	7.0877
Pcbp3	-1.25507	2.38679	1.22032	24.0755	9.26299e-07	9.29271e-06	1.21772	1.39439	1.17733	1.6368	2.33224	3.33318	3.53177	3.7704
Iqgap2	-1.2545	2.38585	4.59119	97.0078	6.90543e-23	2.95863e-21	14.0037	10.663	15.6732	16.5575	28.0379	36.2343	35.2619	36.1829
Ercc5	-1.25357	2.3843	5.7975	272.812	2.76747e-61	6.85706e-59	30.7062	31.7429	35.228	33.7525	86.0715	77.5995	71.3046	78.3046
Pigf	-1.25277	2.38299	2.54368	66.1057	4.27385e-16	1.13154e-14	3.38986	3.1989	3.80794	3.32529	7.4904	9.60631	7.39813	8.20426
Ttc22	-1.25221	2.38206	3.34448	67.8067	1.80334e-16	4.92337e-15	4.92023	6.03689	7.68945	5.32391	13.2955	13.8758	13.9598	15.9231
Dmrta2	-1.2508	2.37973	1.39796	25.6884	4.01229e-07	4.23548e-06	1.44809	1.49282	2.11552	1.11992	3.21747	4.3631	3.86636	3.25258
Tpm2	-1.24937	2.37737	5.70123	136.206	1.79837e-31	1.31201e-29	29.8176	32.0054	33.37	27.9807	55.8035	73.6671	81.1378	82.2206
Oasl2	-1.2453	2.37067	3.84068	41.9042	9.5859e-11	1.56375e-09	7.27338	5.31509	10.0257	11.337	16.0703	23.3697	19.7593	21.2631
Bmp6	-1.24427	2.36899	3.14121	62.872	2.20584e-15	5.53334e-14	4.27846	5.3315	6.181	5.09992	10.3674	14.7184	12.2125	12.185
Muc5b	-1.2401	2.36214	3.86068	24.9024	6.03058e-07	6.2137e-06	8.86958	5.16745	6.67768	13.7836	13.0231	25.2236	20.2798	22.9784
Ikzf2	-1.23964	2.36139	3.85164	83.4625	6.49347e-20	2.33623e-18	9.79109	7.21803	9.54743	7.73603	16.6151	22.808	21.1906	20.3731
Pdlim7	-1.23281	2.35024	3.71829	84.4796	3.88194e-20	1.42197e-18	6.38478	7.85781	8.3885	8.73534	15.2702	19.1377	20.5029	18.8034
Pla2g4a	-1.22991	2.34553	4.88139	122.998	1.39563e-28	8.70661e-27	18.0683	15.9617	18.7086	17.6774	31.7491	44.38	41.3961	47.6235
4930581F22Rik	-1.2269	2.34063	2.3196	37.464	9.31147e-10	1.367e-08	3.3734	2.34586	3.532	2.63611	4.9709	6.59146	8.34613	7.91298
Slc25a42	-1.22627	2.33962	2.48791	65.6381	5.41812e-16	1.41876e-14	3.6696	3.34654	3.27446	3.06685	8.7842	7.28432	7.23084	7.96153
4930550C14Rik	-1.22521	2.33789	0.200409	8.27511	0.00401923	0.0196832	0.575947	1.09911	0.367916	0.620261	1.66832	1.91003	1.00377	1.66674
Peli2	-1.22458	2.33687	2.48901	54.333	1.69236e-13	3.53886e-12	3.27467	3.78946	3.45841	2.86009	6.14553	8.37041	8.2346	8.54408
Bax	-1.22259	2.33366	7.04283	307.454	7.83204e-69	2.60381e-66	73.392	85.2055	81.9534	75.8097	193.797	183.756	175.529	185.17
Chic1	-1.22096	2.33102	0.179403	8.26428	0.00404327	0.0197834	0.575947	0.475734	0.459896	1.13715	1.37891	1.77895	1.93318	1.10037
2610035D17Rik	-1.22061	2.33045	2.93764	60.2943	8.16815e-15	1.93095e-13	5.69364	4.2816	4.78291	3.5665	10.5376	9.83102	11.153	11.1979
Hacd4	-1.21997	2.32942	1.85409	24.1093	9.10201e-07	9.14519e-06	2.89619	1.4272	2.40985	1.87801	3.35366	4.79379	5.5393	6.3757
Rprm	-1.21456	2.3207	1.62522	21.6061	3.3479e-06	3.082e-05	2.25442	1.75529	1.21412	2.11922	6.28172	3.55789	3.9593	3.26876
Itpripl1	-1.21045	2.3141	3.10199	79.2251	5.5422e-19	1.86855e-17	4.73922	5.06902	5.33479	5.51343	10.5717	12.3028	13.1233	11.8128
Tslp	-1.20999	2.31336	-0.219138	6.8011	0.00911017	0.0400787	0.444302	0.508543	0.66225	0.379048	0.663922	1.42316	0.929414	1.60201
Dnaaf4	-1.20985	2.31314	-0.0975723	7.5433	0.00602335	0.0280377	0.67468	0.344497	0.478291	0.671949	1.02142	1.38571	0.85506	1.76383
Krt20	-1.20957	2.31269	1.83481	23.8091	1.06379e-06	1.05871e-05	2.41898	2.16541	2.1891	1.75741	2.87699	4.62526	5.13036	7.10388
Tenm4	-1.20795	2.31009	2.99558	47.8608	4.5757e-12	8.48102e-11	4.68985	3.24811	5.61073	5.6685	9.73752	11.1605	12.3426	11.1332
Adam28	-1.20167	2.30006	5.46853	86.1237	1.69024e-20	6.30576e-19	22.6923	22.9664	33.2229	28.4114	46.9171	64.8098	68.851	66.1519
Tgtp1	-1.19691	2.29248	3.49581	37.7124	8.19809e-10	1.20895e-08	4.95314	6.34858	7.43191	8.61474	10.2312	17.7895	17.1941	17.4765
Mmp28	-1.19612	2.29123	0.686383	13.8335	0.000199743	0.00132851	0.806325	0.967872	0.938187	1.11992	1.54915	1.83512	2.75106	2.65384
Tmem154	-1.19224	2.28507	3.08542	68.5164	1.25826e-16	3.47497e-15	5.62782	4.05194	5.40837	5.51343	10.9121	12.1343	12.101	11.9261
Wnt7b	-1.18967	2.28101	5.92349	333.29	1.84603e-74	7.94821e-72	35.8403	38.1407	35.5039	38.4217	80.709	84.1161	85.283	87.3017
Il33	-1.1887	2.27947	7.0216	78.6583	7.38389e-19	2.45793e-17	74.3465	67.8658	88.7782	85.9061	122.808	201.002	187.946	210.576
Brd3os	-1.18414	2.27227	1.73307	32.9217	9.59441e-09	1.25429e-07	2.20505	1.62406	1.96835	2.25706	3.52389	5.13086	5.16754	4.49859
Ttll10	-1.18093	2.26724	3.03692	51.9667	5.64504e-13	1.12746e-11	6.26959	3.70744	5.18762	4.85871	10.0439	11.9096	12.3426	11.117
Bcl11b	-1.18023	2.26614	1.85892	39.4647	3.34052e-10	5.15787e-09	1.85948	1.91934	2.22589	2.8084	5.039	4.96232	4.98166	4.98405
Sgms2	-1.18007	2.26587	4.15495	80.6392	2.70934e-19	9.37525e-18	8.32654	11.3848	13.153	10.7167	21.2795	27.4332	24.5179	25.4866
A330074K22Rik	-1.17841	2.26327	-0.415313	6.36008	0.0116717	0.0497152	0.329112	0.311687	0.551875	0.568573	1.02142	1.161	0.836472	0.970918
Ptn	-1.17167	2.25273	3.79961	59.459	1.24868e-14	2.91513e-13	6.86199	8.62882	9.19791	9.49344	13.9594	21.4597	19.9266	21.6515
Mylip	-1.16594	2.2438	4.09966	112.085	3.42314e-26	1.8348e-24	10.3835	10.2201	9.95214	11.6471	19.9177	24.3247	25.4288	25.0497
Dsg3	-1.16565	2.24334	2.93021	24.8736	6.12136e-07	6.30229e-06	5.21643	3.28092	3.89991	6.32322	6.92862	12.7897	8.66213	13.6252
Ephb2	-1.16554	2.24317	4.83836	74.4353	6.26572e-18	1.92471e-16	16.4227	13.2877	19.6099	21.1922	31.4086	41.4214	45.4483	39.8724
H2-T-ps	-1.16505	2.24241	2.00793	26.4737	2.67145e-07	2.89809e-06	3.12657	1.7717	3.21927	1.74018	4.63043	6.40421	5.78095	5.2915
Zfp385a	-1.1647	2.24187	4.58596	116.523	3.65197e-27	2.08511e-25	14.448	16.6015	15.5445	12.5947	39.2054	31.3469	31.5629	30.5839
Stra6	-1.1645	2.24155	3.42547	36.8913	1.24899e-09	1.81035e-08	5.51263	7.43129	6.29137	7.20192	9.10764	16.179	15.0193	18.9653
Notch1	-1.16434	2.2413	6.80612	351.729	1.78099e-78	8.35283e-76	70.5781	69.736	67.1999	68.5905	149.229	158.214	157.257	154.198
Clu	-1.16328	2.23966	11.8869	25.1678	5.2551e-07	5.46189e-06	2146.62	2333.82	2526.41	2345.4	4019.38	5822.51	5347.29	5756.64
Eno2	-1.16036	2.23512	0.112782	7.38715	0.00656915	0.0302052	0.67468	0.344497	0.717437	0.861474	1.03844	2.05983	1.09671	1.6182
Enc1	-1.15862	2.23243	5.97927	252.845	6.22461e-57	1.26731e-54	34.6884	38.3047	42.6599	40.4376	88.9144	88.9099	83.0524	87.4959
Shisa4	-1.1568	2.22962	2.97163	43.3164	4.65666e-11	7.78006e-10	4.17973	5.39711	3.49521	6.27153	10.1801	12.0781	10.0005	10.9066
Usp2	-1.1562	2.2287	1.51157	23.7274	1.10991e-06	1.10202e-05	1.43164	1.72248	2.1891	1.65403	2.70676	4.64399	4.05224	4.19113
Dkk3	-1.15546	2.22755	0.659823	11.5021	0.00069519	0.00410949	0.970881	0.754612	1.19573	0.930391	1.44701	3.03357	2.3793	1.73147
2700046G09Rik	-1.15209	2.22236	1.46498	20.6618	5.47986e-06	4.89035e-05	1.77721	1.27956	1.21412	2.49827	3.31961	3.83878	3.6433	4.25586
6430548M08Rik	-1.15084	2.22043	2.09354	37.869	7.56585e-10	1.12202e-08	2.12277	2.44429	2.83296	3.13576	5.46459	7.11579	5.83672	4.98405
Gm52298	-1.14926	2.218	4.95496	158.712	2.16293e-36	1.99324e-34	17.8873	20.8995	19.8491	18.4011	47.53	42.6947	36.7304	43.8855
Adcy2	-1.14915	2.21783	0.255364	10.8989	0.000962229	0.00549869	0.691136	0.771016	0.680645	0.740867	1.42999	1.91003	1.31977	1.74765
Ifi44	-1.1487	2.21713	0.878148	14.437	0.000144926	0.000992523	1.06962	0.902253	1.23252	1.29221	1.77046	2.28454	3.23436	2.68621
Tgtp2	-1.14798	2.21603	2.14233	28.2957	1.04126e-07	1.19691e-06	1.97467	2.54271	2.74098	3.65265	4.22186	6.19822	6.91484	6.84497
Gpx2	-1.14497	2.21141	6.48025	152.095	6.04108e-35	5.1333e-33	52.9048	55.1687	55.5738	58.6836	96.0644	127.504	129.226	138.874
Slc22a4	-1.14374	2.20953	0.937873	12.8389	0.000339489	0.00215111	1.36582	1.14832	1.08535	1.10269	1.53213	2.80886	3.79201	2.28166
Plek2	-1.14163	2.2063	4.17154	73.3076	1.10942e-17	3.30736e-16	10.2189	10.5154	12.3068	11.8539	20.0709	22.0964	25.4659	31.3768
Rap2b	-1.1412	2.20564	5.10537	159.696	1.31824e-36	1.2234e-34	18.0847	20.801	22.2038	24.7588	47.9215	49.5483	47.3071	44.549
Mirt1	-1.14106	2.20543	-0.115181	7.5948	0.00585369	0.0273473	0.625313	0.410115	0.515083	0.671949	1.08951	1.62914	0.948002	1.24601
Tmem43	-1.13901	2.2023	7.42901	292.885	1.16956e-65	3.37552e-63	108.179	110.255	112.067	99.9309	227.283	239.221	244.417	237.033
Dzip1	-1.13478	2.19585	4.71059	131.162	2.28253e-30	1.56933e-28	17.3113	17.4053	14.036	16.6954	41.1972	33.8374	32.6038	36.1182
Pstpip2	-1.13286	2.19293	2.3861	47.5059	5.48374e-12	1.00576e-10	3.01138	3.18249	3.36644	3.46312	5.71994	8.31423	7.02637	7.50843
Evc2	-1.13153	2.19091	3.82126	50.747	1.05073e-12	2.05637e-11	8.39236	6.51263	10.3936	10.0792	15.2021	19.5871	19.4619	23.2211
Gsta1	-1.13012	2.18877	1.22959	10.6842	0.00108055	0.00610442	1.71138	1.14832	1.36129	1.58511	1.20868	4.51291	2.95553	4.04549
Cyp1b1	-1.12943	2.18773	5.48133	199.175	3.1612e-45	3.97253e-43	25.7695	27.5761	30.5187	28.1874	54.9182	65.9146	62.5124	61.7666
Cbs	-1.12785	2.18532	1.48457	24.6873	6.74286e-07	6.90426e-06	1.46455	1.47641	2.28108	1.74018	3.1664	3.87623	4.29389	3.86749
Cldn4	-1.12703	2.18408	7.93773	218.23	2.1998e-49	3.39856e-47	156.822	149.397	158.738	150.999	310.239	350.078	337.507	347.475
Inka2	-1.12458	2.18039	5.68354	138.187	6.633e-32	4.9073e-30	32.7302	35.3683	32.3583	28.7388	85.2373	64.66	65.6724	66.1357
Ggh	-1.12292	2.17787	2.19221	25.6631	4.06516e-07	4.28785e-06	2.15569	4.10115	2.55702	2.60165	4.51126	6.2544	6.28284	7.83207
Chn2	-1.12268	2.17751	1.93981	29.1455	6.71406e-08	7.91464e-07	2.94556	1.54203	2.61221	2.48104	4.88578	4.8687	4.98166	6.11678
Mreg	-1.12004	2.17353	2.36109	31.7756	1.73056e-08	2.18202e-07	4.62403	2.65755	3.03531	2.54996	7.66064	7.54648	6.93342	5.85787
Mall	-1.11997	2.17342	2.4214	28.0361	1.19071e-07	1.3585e-06	4.03163	1.85372	3.5136	4.0317	6.45196	7.22814	7.52825	7.97771
Cd177	-1.11811	2.17062	5.31623	34.0487	5.37504e-09	7.23208e-08	23.7784	14.8954	31.4753	30.3239	37.1115	56.945	61.7688	62.2359
Ehf	-1.11705	2.16903	7.38194	161.723	4.75601e-37	4.50945e-35	107.85	91.7838	107.579	113.783	192.946	246.599	236.201	237.406
Malt1	-1.11663	2.16839	7.15033	141.263	1.40943e-32	1.08555e-30	88.3008	81.4653	93.506	95.3479	154.336	200.909	211.943	210.43
Plekho2	-1.1166	2.16836	1.51175	19.0376	1.28171e-05	0.00010748	2.10632	2.03417	1.10375	1.86078	2.72378	3.67025	4.36824	4.67659
Tsku	-1.1149	2.16579	4.07652	69.426	7.93373e-17	2.23096e-15	10.9265	8.74365	12.5643	10.3377	18.5558	24.8303	22.3245	26.4575
Prkar2b	-1.11423	2.1648	2.87063	33.6193	6.70253e-09	8.9358e-08	4.04808	3.60901	4.72773	6.03032	7.35421	9.3067	10.8927	12.2983
Osbpl3	-1.11342	2.16358	5.5067	167.096	3.18763e-38	3.14736e-36	27.053	26.1653	32.395	29.3073	54.6969	65.4278	63.0142	65.4399
Trerf1	-1.11227	2.16186	3.00725	46.9818	7.165e-12	1.30049e-10	4.60757	5.62678	4.59896	5.42728	8.51182	13.3515	10.3165	11.651
Ggct	-1.11204	2.16151	2.95974	44.9814	1.98912e-11	3.44833e-10	4.49238	4.36362	5.38998	5.3756	8.90336	11.8909	12.8631	8.77063
Ier5	-1.11168	2.16097	6.636	268.596	2.29586e-60	5.58319e-58	68.5706	63.9287	62.9137	56.2025	135.014	136.567	141.494	130.734
Rhbdl3	-1.11044	2.15911	1.63487	33.3	7.89835e-09	1.044e-07	2.12277	2.149	1.7476	1.75741	4.11972	4.45673	4.18236	4.06167
Ntn4	-1.1104	2.15906	4.20155	116.827	3.1321e-27	1.80003e-25	10.6962	12.2542	13.1346	10.4411	24.7864	24.5495	27.0088	24.095
Wnt10a	-1.10588	2.1523	1.93265	24.0311	9.47941e-07	9.49532e-06	2.76454	1.70608	2.29948	2.84286	3.4558	5.28066	6.45013	5.51805
Krt14	-1.10485	2.15076	7.563	74.6583	5.59647e-18	1.72924e-16	110.22	110.239	121.615	137.991	179.974	288.601	266.147	297.781
Fbxw9	-1.10349	2.14873	5.59651	250.704	1.82394e-56	3.6568e-54	29.2581	30.8899	32.0271	30.6857	67.022	67.6	67.903	61.4753
Ankrd1	-1.10322	2.14834	4.61214	73.9446	8.03392e-18	2.43934e-16	14.4974	15.1579	18.1751	14.2488	25.2801	33.9123	33.1801	40.9566
Plcb4	-1.10311	2.14817	5.04238	175.127	5.61693e-40	5.97259e-38	21.9353	19.6691	20.2722	21.7781	39.4608	49.1551	45.4669	45.6655
Mpz	-1.09976	2.14319	0.0103341	7.11705	0.00763542	0.0344565	0.773414	0.574161	0.570271	0.551343	1.07249	1.46061	0.873649	1.89329
Pcdhga9	-1.09459	2.13553	2.23614	8.15843	0.00428615	0.0208234	6.03921	1.59125	2.61221	1.68849	6.89457	2.93994	9.74025	5.9226
Esd	-1.09401	2.13467	7.04307	103.233	2.97892e-24	1.40716e-22	83.2654	83.8767	85.0623	84.2866	131.593	187.557	187.686	211.466
Palld	-1.09319	2.13345	4.62279	77.9614	1.05072e-18	3.42809e-17	14.3328	14.2884	17.3657	16.8504	24.9737	36.5901	38.3662	34.1278
Asic1	-1.0916	2.13111	1.80783	32.6123	1.12498e-08	1.45836e-07	2.07341	2.4771	2.22589	2.08477	3.98353	5.20576	4.20095	5.50187
Ankrd13d	-1.09109	2.13036	2.63124	46.6313	8.56795e-12	1.54659e-10	4.44302	3.69104	3.84473	3.77325	7.81385	7.71501	10.5024	7.55698
Lgals1	-1.08988	2.12856	4.30702	61.9642	3.49755e-15	8.59305e-14	11.6506	11.1551	14.7902	12.9566	20.2581	29.8676	25.0942	32.3478
Mdfi	-1.08817	2.12604	3.01922	50.7029	1.07458e-12	2.09991e-11	4.09745	5.26588	6.25458	5.06546	9.92478	12.1905	10.9671	10.8743
Igsf11	-1.08794	2.1257	0.648805	6.65861	0.00986777	0.0429654	1.41518	0.328092	0.66225	1.51619	2.4514	2.09728	1.58	2.21693
Arid5a	-1.08682	2.12406	3.12384	60.2109	8.52176e-15	2.01273e-13	5.19997	5.84004	5.48196	5.72018	9.83966	12.2279	13.2906	11.9099
Bcl2	-1.08638	2.1234	3.4292	44.3173	2.79235e-11	4.76531e-10	5.74301	6.13532	7.064	8.58028	12.4273	18.5759	14.0156	13.431
H2ac18	-1.08627	2.12325	0.734005	9.78834	0.00175622	0.00940375	1.41518	0.541352	1.26931	0.947621	2.28117	2.17219	1.65436	2.75093
Mgst1	-1.08082	2.11524	8.37398	136.004	1.99127e-31	1.44872e-29	200.841	217.722	217.071	216.247	400.804	481.383	447.494	472.255
Ltbp2	-1.08028	2.11445	2.10474	33.2034	8.30033e-09	1.09328e-07	3.38986	2.24743	2.81456	2.5155	4.56233	5.93606	6.39436	6.31097
Cyp2j6	-1.07919	2.11284	3.74061	75.875	3.02199e-18	9.62056e-17	8.39236	8.36635	8.60925	8.90764	17.279	17.5648	15.6699	21.878
Gmds	-1.07821	2.11142	4.35268	97.3609	5.77746e-23	2.49161e-21	13.3949	11.5652	15.3973	12.1123	24.1395	29.6241	28.2356	28.7554
Dgka	-1.07813	2.11129	5.82504	235.925	3.04248e-53	5.39916e-51	37.1732	35.073	35.7431	37.6981	71.0396	80.9889	73.9627	81.6057
H2bu2	-1.07704	2.1097	0.190818	7.9539	0.00479839	0.0230182	0.625313	1.0827	0.570271	0.568573	1.39594	1.79767	1.37553	1.45638
Fetub	-1.07348	2.10451	3.07053	49.9387	1.58623e-12	3.0543e-11	5.44681	4.33082	6.56731	5.23776	10.5376	12.1717	10.4466	12.2336
Ncs1	-1.07289	2.10364	2.05019	37.5007	9.13791e-10	1.34302e-08	2.1886	2.93642	2.53862	2.92901	5.3284	6.14205	4.96307	5.85787
Glul	-1.07202	2.10238	6.60251	107.559	3.35679e-25	1.7119e-23	68.5541	61.5829	54.3045	66.0406	101.461	149.282	137.832	138.113
Klhl38	-1.07	2.09943	1.99162	27.5152	1.55864e-07	1.74048e-06	3.5215	2.06698	2.15231	2.42936	6.02637	4.41928	5.24189	5.67987
Ddit4	-1.06856	2.09734	6.67043	40.267	2.21522e-10	3.47935e-09	39.5264	56.9076	84.6944	81.9089	125.09	146.454	141.345	138.744
1810044D09Rik	-1.06854	2.09731	0.819148	14.1223	0.000171303	0.00115718	1.08607	0.902253	1.26931	1.22329	2.2301	2.43435	2.60236	2.13602
Tmem51os1	-1.06668	2.09461	0.189796	7.21225	0.00724076	0.0328959	0.362024	0.63978	0.974979	0.895933	1.46403	1.61041	1.46847	1.47256
Cd44	-1.06571	2.09319	7.73853	165.434	7.35293e-38	7.17908e-36	128.88	129.58	147.792	146.037	256.529	304.106	287.003	308.364
Kazald1	-1.06389	2.09055	1.85938	23.9778	9.74544e-07	9.7395e-06	2.3367	3.10047	2.00514	1.86078	3.54092	5.22448	5.68801	5.03259
Slc39a10	-1.06164	2.0873	5.60683	173.029	1.61275e-39	1.68085e-37	33.3555	29.8072	31.0154	32.0124	57.0121	71.6073	68.758	66.071
Zfp958	-1.05984	2.0847	3.35126	73.7319	8.94805e-18	2.692e-16	6.73035	6.28296	7.21116	6.16815	12.8358	14.063	14.0713	14.0459
B3gnt3	-1.05903	2.08353	5.2129	99.6487	1.8197e-23	8.11422e-22	23.9594	22.4251	27.98	21.7953	39.7332	52.095	55.2629	53.2387
Pde5a	-1.05736	2.08112	3.36493	56.2602	6.3487e-14	1.3735e-12	6.33541	6.80791	6.86164	6.66781	11.2016	15.8045	15.8	12.7352
Hebp2	-1.056	2.07916	2.85298	45.4605	1.55744e-11	2.7361e-10	4.70631	4.13396	4.26783	5.58235	8.22242	9.86847	11.376	9.41791
Smtn	-1.05545	2.07837	4.60597	105.117	1.15128e-24	5.63076e-23	17.41	14.3048	15.9492	15.541	27.7655	31.272	36.3772	35.9563
Gm13387	-1.05431	2.07672	0.894456	9.42225	0.00214368	0.0112603	1.39873	0.885849	1.47167	0.999309	1.71939	3.72642	1.63577	2.79948
Wfdc2	-1.05356	2.07565	10.4221	35.0851	3.15612e-09	4.36505e-08	785.937	885.619	955.258	941.815	1470.65	1954.43	1963.98	2018.17
Ptges	-1.05278	2.07452	7.10471	107.012	4.42488e-25	2.23061e-23	80.3528	82.6956	100.312	94.7104	146.591	203.511	201.869	190.834
Arrdc3	-1.05089	2.0718	4.81902	162.068	3.99826e-37	3.80472e-35	18.7594	16.2406	18.7821	19.6588	36.2774	38.987	39.277	37.6069
Slc9a2	-1.04806	2.06775	0.438895	8.78769	0.00303271	0.0153234	0.806325	0.853039	0.956583	0.844244	1.94069	2.32199	1.82165	1.08419
Sptssb	-1.04741	2.06681	2.44812	32.3702	1.27425e-08	1.63652e-07	2.64935	3.13328	4.28623	4.10061	5.85613	7.78991	7.78849	7.83207
H2ac19	-1.04649	2.0655	1.0669	13.5354	0.000234109	0.00153152	1.67847	0.902253	1.54525	1.25775	2.58759	3.22083	2.15624	3.15548
Reg3g	-1.04249	2.05978	3.71316	12.4238	0.000423906	0.0026314	10.8607	3.06766	6.82485	13.4562	14.0105	17.9018	18.4767	20.0818
Rgs16	-1.04173	2.0587	3.80457	64.4636	9.83303e-16	2.5171e-14	8.77084	8.79287	10.8167	8.09785	15.4234	20.4298	19.276	19.9524
Slc16a6	-1.04023	2.05656	2.70937	39.1757	3.87331e-10	5.94209e-09	3.94935	3.9371	4.17585	4.97932	6.65624	10.0745	9.62872	8.7059
Gramd3	-1.03955	2.05558	4.96192	91.2239	1.28299e-21	5.08241e-20	19.6151	17.7006	21.5231	22.6912	34.0983	48.4622	40.225	44.7917
Dbp	-1.03828	2.05377	3.84094	65.3585	6.24408e-16	1.62371e-14	9.54426	9.51467	10.0625	8.33906	15.7639	18.2576	22.845	20.0818
Dmpk	-1.03822	2.05369	3.4364	68.9178	1.02655e-16	2.85306e-15	7.81642	6.44701	6.56731	7.44313	14.9127	13.1829	15.1123	14.8712
Srxn1	-1.03626	2.05091	6.45821	165.708	6.40692e-38	6.27878e-36	56.8048	57.1864	61.81	54.6863	99.6393	120.575	120.322	132.142
P2ry14	-1.03499	2.0491	2.01031	28.2853	1.04686e-07	1.20275e-06	2.35315	2.54271	2.96173	2.63611	3.77925	5.54282	5.94825	6.23006
Hspa1b	-1.03226	2.04522	5.93056	103.824	2.21063e-24	1.05563e-22	33.2733	36.6807	42.4392	47.7773	71.4141	85.3707	83.6658	87.0914
Mybl1	-1.03218	2.04511	2.22388	39.2373	3.75295e-10	5.76081e-09	2.71518	2.60833	3.27446	3.60096	6.36684	6.49784	6.00401	6.06824
Ccdc103	-1.03166	2.04437	0.634665	9.82469	0.00172185	0.00924421	0.806325	0.853039	1.21412	1.13715	1.61725	2.50925	2.528	1.55347
Myc	-1.03045	2.04266	5.48678	98.4241	3.37724e-23	1.48825e-21	25.8189	30.1189	29.3045	32.5809	47.2065	64.4166	65.6166	63.4495
Grin1	-1.02989	2.04187	3.59378	37.0685	1.1405e-09	1.65951e-08	7.12528	6.62746	8.90358	9.02824	11.0313	16.7221	18.7927	18.14
Fjx1	-1.02978	2.04171	1.84038	17.9058	2.32116e-05	0.000186545	2.46834	2.92002	1.83958	2.102	2.84295	4.83124	6.39436	5.01641
Card10	-1.02851	2.03991	5.6843	220.359	7.55112e-50	1.18049e-47	35.4783	33.7935	32.5974	33.3563	64.7749	67.937	73.907	69.2912
Vdr	-1.02823	2.03952	2.37876	37.5207	9.04466e-10	1.33006e-08	3.32403	3.52699	2.86975	3.87663	5.71994	6.72254	7.24943	8.05862
Ubxn11	-1.0278	2.03892	1.42851	19.5869	9.61241e-06	8.22346e-05	1.26708	1.67327	1.89477	2.17091	3.0983	3.53917	3.51318	4.1264
Serpinb8	-1.02748	2.03846	3.68046	49.4973	1.98641e-12	3.79979e-11	6.68098	8.36635	10.3752	8.27015	14.7425	15.5798	19.276	19.0462
Sorbs2	-1.0235	2.03284	4.11636	60.6248	6.90568e-15	1.64733e-13	12.8683	9.82636	10.6328	12.3363	18.9984	26.9464	20.9118	25.9882
Six4	-1.02078	2.02902	3.15547	37.1779	1.07827e-09	1.57419e-08	5.8582	4.06834	6.10741	7.4259	10.9973	11.5725	12.3612	12.6543
Lrig1	-1.02077	2.029	6.10771	97.9051	4.38919e-23	1.91975e-21	48.7086	41.7005	46.4862	45.1584	70.1033	106.381	95.1905	97.7391
C9orf72	-1.02003	2.02796	3.33286	47.1746	6.49371e-12	1.1852e-10	6.64807	7.51331	6.51212	5.85802	11.1675	14.4937	12.1196	16.0363
Pglyrp1	-1.01575	2.02196	6.21622	81.7697	1.52907e-19	5.36174e-18	42.258	45.5064	56.5488	52.4465	76.0956	111.512	104.113	106.089
Dhx58	-1.01511	2.02106	2.67806	25.4256	4.59767e-07	4.81664e-06	4.06454	2.90361	5.18762	4.72088	6.69029	7.15324	10.112	10.1299
Upk3bl	-1.01462	2.02036	2.45214	21.1051	4.34765e-06	3.94019e-05	3.09366	3.37935	3.38483	4.54858	5.60078	8.76365	4.96307	9.77391
Exd1	-1.01439	2.02005	0.636765	9.28286	0.00231308	0.0120537	1.3329	1.11551	0.607062	0.96485	1.56617	2.02238	2.19342	2.36257
Ppt2	-1.01397	2.01946	2.26012	22.3939	2.22077e-06	2.09882e-05	2.61644	2.37867	4.23104	3.39421	5.039	6.61019	5.50213	8.30135
Snhg15	-1.01008	2.01402	3.34703	50.0171	1.52414e-12	2.93905e-11	5.72655	5.85644	8.02058	7.33975	13.6359	12.4339	13.4207	14.7256
Mboat1	-1.00963	2.0134	5.7151	102.007	5.53161e-24	2.57137e-22	31.6441	32.5303	40.2501	34.9758	56.7568	75.521	71.7879	76.5569
Olfr1372-ps1	-1.00948	2.01318	2.50986	36.9422	1.21686e-09	1.76572e-08	4.27846	3.33013	4.19425	3.23914	6.11148	7.90227	7.93719	8.33371
Ptprn2	-1.00545	2.00758	3.6429	78.1428	9.58554e-19	3.13909e-17	7.56958	8.66163	8.3701	8.54582	15.9511	16.591	15.6885	18.3018
Cuedc1	-1.00473	2.00657	4.2148	71.5547	2.69678e-17	7.86982e-16	10.4164	10.7286	12.9139	15.2825	23.6288	24.9989	25.5775	24.7746
Elovl6	-1.00418	2.0058	5.07952	81.2638	1.97511e-19	6.88902e-18	22.4948	20.5058	22.8108	24.104	33.5366	50.3723	49.0173	47.4455
Krt19	-1.00345	2.00478	10.4997	31.925	1.60241e-08	2.02433e-07	881.692	945.036	1052.74	975.309	1559.98	2046.54	2011.92	2109.55
Ifitm2	-1.00208	2.00288	6.61536	126.696	2.16555e-29	1.4219e-27	57.8415	66.8816	66.4825	69.9172	105.717	138.833	140.1	138.356
Zfp941	-1.00115	2.00159	0.296593	8.08372	0.00446646	0.0215916	0.839236	0.787421	0.625458	0.930391	1.41296	1.29208	2.04471	1.63438
Tcf24	-1.00112	2.00156	0.802856	9.68581	0.00185697	0.00988476	1.1848	1.24675	1.15894	0.96485	2.28117	2.77141	1.31977	2.75093
Tiam1	-0.999484	1.99928	4.27605	73.8068	8.61495e-18	2.60672e-16	11.1075	12.287	12.7851	15.4204	22.0286	28.5755	26.544	26.0206
Mia3	-0.998432	1.99783	6.32346	194.891	2.72105e-44	3.26327e-42	52.0491	52.8556	52.1706	56.5471	94.2258	113.384	112.905	106.316
Edaradd	-0.996052	1.99453	1.16713	14.6527	0.000129249	0.000894728	1.87594	1.39439	1.3429	1.29221	2.77485	2.24709	3.55036	3.22021
Septin9	-0.995945	1.99439	6.22628	114.758	8.89128e-27	4.92659e-25	46.6517	47.3109	50.8461	55.1343	81.1176	112.673	107.031	97.9656
Kcnj15	-0.99546	1.99372	6.32767	248.639	5.14222e-56	1.00041e-53	51.7529	55.8413	54.3413	52.6188	112.645	101.063	109.169	104.875
Ctsd	-0.991387	1.9881	9.94845	48.4439	3.39874e-12	6.38973e-11	635.137	688.961	668.578	652.549	1276.84	1301.8	1327	1353.33
Gm8909	-0.991183	1.98781	1.39078	17.6992	2.58731e-05	0.000206044	1.97467	2.01777	1.63723	1.29221	3.81329	2.88377	3.12283	3.9484
Klhdc7a	-0.990668	1.98711	6.07679	172.156	2.5018e-39	2.57676e-37	46.2896	44.7025	43.7637	45.9338	103.385	83.6105	86.5656	85.4893
Cldn8	-0.989442	1.98542	3.14241	48.6302	3.09075e-12	5.84416e-11	6.05567	5.06902	6.30977	6.15092	11.559	13.6885	10.9857	10.5992
Il18bp	-0.984726	1.97894	1.88286	21.2802	3.96813e-06	3.61494e-05	2.4848	2.37867	2.88814	2.06754	3.47282	4.49418	4.98166	6.47279
Arhgef4	-0.982809	1.97631	4.06334	56.9952	4.36877e-14	9.60982e-13	9.87337	9.2686	12.8955	12.836	18.8962	24.0064	23.5699	22.1855
Tnfrsf10b	-0.982786	1.97628	5.31868	144.491	2.77434e-33	2.19474e-31	28.7315	27.1988	26.8947	24.3625	56.8079	55.0912	46.638	53.3034
Pgm2	-0.982624	1.97606	4.15139	53.111	3.1522e-13	6.44776e-12	10.8113	12.73	12.3436	11.8022	16.8023	26.5157	24.648	26.2795
Ahr	-0.982068	1.97529	6.24462	188.334	7.34535e-43	8.57414e-41	48.4947	49.181	53.3663	52.7739	89.8507	103.872	100.786	108.047
Smox	-0.980362	1.97296	5.87819	136.429	1.60741e-31	1.17925e-29	34.9517	36.287	42.6783	44.297	72.3675	83.6479	78.7585	77.3336
Rab11fip5	-0.979474	1.97175	5.01631	182.768	1.20531e-41	1.35283e-39	21.7708	21.326	21.3392	22.6051	41.027	44.1179	41.5262	44.9535
Znf41-ps	-0.976627	1.96786	0.9876	11.4258	0.000724326	0.00426042	1.31645	1.64046	0.846208	1.44728	2.79188	3.03357	2.39789	2.13602
Slc38a6	-0.976297	1.96741	3.31558	43.4388	4.3743e-11	7.341e-10	8.37591	6.25015	6.42014	5.70296	11.4739	13.6136	14.6476	12.9294
Acpp	-0.97618	1.96725	3.3689	48.6602	3.04389e-12	5.7597e-11	7.60249	6.44701	5.90506	7.80495	11.4399	14.0069	14.3873	14.8065
Pam	-0.97579	1.96672	7.25058	183.626	7.83051e-42	8.90306e-40	99.5894	97.673	107.892	105.41	179.855	214.204	203.226	210.155
Emilin2	-0.975103	1.96578	0.531139	7.82954	0.00513992	0.024407	1.23417	1.0663	0.533479	0.96485	2.00879	2.20964	1.52424	1.74765
Pdzd4	-0.97445	1.96489	2.43826	29.3732	5.96982e-08	7.08181e-07	3.78479	3.74025	2.81456	4.18676	5.65185	6.66637	7.62119	8.62499
N4bp3	-0.973837	1.96406	3.63362	56.1341	6.76915e-14	1.45845e-12	7.20756	8.39916	8.07577	9.73465	14.0105	17.2277	18.0678	16.3438
Cdh13	-0.97358	1.96371	5.51433	89.5914	2.92791e-21	1.14262e-19	27.0201	28.626	35.7799	31.8918	49.4877	62.544	64.1853	65.893
Plcd1	-0.970585	1.95963	3.05197	36.2464	1.73878e-09	2.47654e-08	5.43035	4.67531	6.67768	5.56512	8.59694	11.6661	12.733	10.7934
Isg15	-0.970298	1.95925	2.44072	21.6672	3.24285e-06	2.99158e-05	2.43543	2.96923	4.08387	5.11715	6.43493	6.61019	8.16025	7.39516
Tgfbr3	-0.970284	1.95923	2.08025	20.5355	5.85356e-06	5.19736e-05	3.58732	2.62474	2.96173	2.17091	3.69413	6.06714	6.04119	6.44042
Ank1	-0.96998	1.95881	0.811791	8.2642	0.00404345	0.0197834	1.02025	1.87012	0.864604	0.895933	1.73641	2.80886	2.19342	2.39493
Ttc9	-0.969776	1.95854	6.32124	158.418	2.50732e-36	2.2945e-34	54.8301	58.1215	52.6305	50.534	91.0424	110.838	112.348	109.115
Snhg11	-0.969576	1.95827	1.20739	8.48933	0.00357236	0.0177213	2.00759	1.60765	1.60044	0.947621	1.44701	3.16465	4.38683	3.09076
Atp13a4	-0.966684	1.95434	4.85167	94.0072	3.14376e-22	1.29012e-20	21.4746	17.4053	20.8609	18.3666	32.0215	41.0281	38.0874	41.5068
Arhgef9	-0.965708	1.95302	1.72745	19.5801	9.64681e-06	8.25021e-05	2.08986	1.65686	2.74098	2.41213	3.26854	4.60653	5.14895	4.35295
Tmeff1	-0.964819	1.95182	2.86955	33.3192	7.82082e-09	1.03427e-07	4.80504	6.25015	3.80794	4.84148	7.93301	10.037	9.85178	10.6801
Mme	-0.96352	1.95006	4.64081	88.6592	4.69032e-21	1.81424e-19	17.3771	15.2563	18.1935	16.747	27.4591	35.6726	36.7304	31.927
Bok	-0.962421	1.94858	4.18149	50.045	1.50263e-12	2.90397e-11	10.2848	11.5324	12.9875	14.3521	18.028	25.0551	26.2838	26.409
Bbc3	-0.961607	1.94748	5.29163	131.407	2.0174e-30	1.39434e-28	25.5556	28.9049	24.4113	27.3432	57.642	46.1964	52.4375	50.601
Eppk1	-0.961269	1.94702	6.55868	161.48	5.37451e-37	5.05936e-35	58.7136	59.4175	67.1999	70.503	134.351	118.403	129.579	115.733
Artn	-0.959077	1.94407	2.65497	17.9681	2.24633e-05	0.000180863	3.34049	3.82227	4.10227	5.77187	4.78364	9.99955	8.69931	9.64445
Chst11	-0.958661	1.94351	1.35387	15.1532	9.91292e-05	0.00070176	1.85948	1.34518	1.83958	1.82632	2.53652	3.82005	4.16377	2.84803
Blvrb	-0.957773	1.94231	4.30817	44.1818	2.99243e-11	5.07053e-10	11.486	13.4518	13.6497	15.1964	17.9259	27.4519	29.3323	29.7586
Ccdc17	-0.957416	1.94183	3.30493	60.5865	7.04167e-15	1.67672e-13	7.22402	6.72589	6.1626	6.66781	12.2911	13.5574	12.9003	13.2854
Rassf5	-0.957315	1.94169	2.4681	32.817	1.01256e-08	1.31914e-07	4.13036	4.44565	2.90654	3.46312	6.75838	7.69628	7.93719	6.68315
Cyria	-0.956034	1.93997	1.25175	12.835	0.0003402	0.00215509	1.13544	2.29664	1.41648	1.53342	3.4558	2.45307	3.19718	3.28494
Baiap3	-0.955717	1.93954	1.33453	11.0584	0.000882863	0.00509057	1.59619	1.59125	2.6306	0.96485	3.08128	2.62161	3.58754	3.85131
Gsta4	-0.954749	1.93824	8.66148	65.4745	5.88723e-16	1.53395e-14	255.292	275.86	280.408	290.833	419.888	567.315	548.633	600.869
Mical3	-0.953286	1.93628	4.47868	99.7259	1.75015e-23	7.83066e-22	15.386	14.6985	13.5393	17.0227	26.8463	30.3732	31.2469	29.0143
Nme5	-0.951886	1.9344	1.41452	15.2793	9.27268e-05	0.000659279	1.36582	1.70608	1.49006	2.61888	3.28556	3.72642	3.45742	3.43058
Gm10575	-0.950306	1.93228	0.210659	6.48872	0.0108561	0.0466576	1.00379	0.721803	0.754229	0.585802	1.70236	1.19845	1.82165	1.21365
Rps27l	-0.95019	1.93213	6.80461	199.845	2.25806e-45	2.86501e-43	70.4959	78.1023	82.5973	73.7421	148.31	146.585	146.55	147.677
Ereg	-0.950057	1.93195	4.63346	57.4882	3.40016e-14	7.54877e-13	18.2822	19.3082	16.6666	13.3701	26.9314	38.0695	30.3175	35.3738
Insyn1	-0.949923	1.93177	0.979445	12.2444	0.000466649	0.00286558	1.44809	1.52563	1.04856	1.25775	2.36629	2.73396	2.13765	2.97748
Lcn2	-0.949796	1.9316	8.7253	58.5622	1.96966e-14	4.50619e-13	250.454	260.882	334.326	309.217	466.431	578.551	576.106	609.64
Otx1	-0.949667	1.93143	2.65238	28.3433	1.01596e-07	1.17032e-06	3.09366	3.77306	4.98527	5.23776	8.15432	8.61385	9.10825	7.12007
Tbx1	-0.94941	1.93108	5.40104	125.562	3.83484e-29	2.46858e-27	31.0188	29.6759	26.7659	27.7567	48.4322	60.2407	59.8542	54.064
Espn	-0.949381	1.93104	2.90917	23.0313	1.59385e-06	1.5407e-05	4.47593	3.41216	6.69608	5.85802	8.40968	12.2092	9.77743	9.0619
Znrf2	-0.947132	1.92804	5.14609	144.761	2.42215e-33	1.92192e-31	24.1568	24.082	24.5216	23.8973	41.061	51.3647	47.1213	46.8468
Dennd2c	-0.943344	1.92298	4.00358	66.7536	3.07656e-16	8.21166e-15	11.3544	9.64591	11.571	11.2508	23.067	17.7707	22.8264	20.5835
Ovol1	-0.939685	1.91811	2.44145	27.3353	1.7106e-07	1.90289e-06	3.30758	3.06766	3.40323	5.03101	7.72873	7.09706	7.4539	6.13297
Mfsd2a	-0.93623	1.91352	1.63788	16.521	4.81138e-05	0.000361149	1.82657	1.80451	1.98675	2.84286	2.92807	3.93241	4.72142	4.61186
Anks6	-0.935359	1.91237	1.59844	20.7364	5.27042e-06	4.71465e-05	1.92531	1.93574	2.35467	2.01585	3.93246	3.14593	4.05224	4.59568
Col18a1	-0.934211	1.91085	7.35979	90.1523	2.2051e-21	8.64397e-20	100.856	103.349	124.724	122.433	175.377	220.046	238.116	228.91
Enpep	-0.933888	1.91042	7.74771	175.847	3.91047e-40	4.2092e-38	155.868	142.343	147.829	144.659	294.969	284.332	269.995	279.188
Nes	-0.932894	1.9091	3.24612	39.4006	3.45184e-10	5.32037e-09	6.76326	6.70948	5.66591	6.85733	9.63538	12.5463	13.0861	14.3858
Agbl2	-0.932788	1.90896	0.685199	8.38332	0.0037868	0.0186528	1.11898	0.869444	0.864604	1.48173	1.82153	2.75269	1.82165	1.89329
Ampd3	-0.931472	1.90722	3.98072	60.4142	7.68567e-15	1.82181e-13	10.4822	9.66231	12.8587	10.3721	17.7216	21.647	22.5104	20.8262
Ryr2	-0.930291	1.90566	1.65167	17.5364	2.8186e-05	0.000222439	2.74809	1.54203	1.83958	2.42936	4.28996	4.68144	3.56895	3.78658
St3gal2	-0.930074	1.90537	3.62915	47.255	6.23257e-12	1.13912e-10	9.01768	8.61242	7.79983	8.54582	15.6958	20.3362	13.7925	14.9521
Coro2a	-0.929828	1.90505	5.39833	104.578	1.5115e-24	7.31088e-23	25.4075	27.084	31.6592	31.9262	48.6365	57.9187	59.4825	55.0672
Lmo1	-0.929503	1.90462	1.65032	19.5284	9.91177e-06	8.46028e-05	1.67847	2.67395	1.89477	2.30875	3.66008	4.45673	4.49836	3.70567
2810459M11Rik	-0.926798	1.90105	1.39615	16.3618	5.23283e-05	0.000390219	2.12277	1.44361	1.96835	1.6368	2.74081	3.50172	3.62471	3.7704
Apc2	-0.926253	1.90033	2.60462	23.2258	1.44052e-06	1.40647e-05	5.59491	3.9207	2.75937	4.39352	9.12467	6.96598	7.7699	7.84826
Kank3	-0.925349	1.89914	4.93026	75.7658	3.1938e-18	1.01429e-16	24.4695	22.1298	18.2854	19.1419	47.2065	36.4778	37.7342	38.2056
Dnah7b	-0.925023	1.89871	1.03002	11.3158	0.000768483	0.0044942	1.26708	1.50922	1.49006	1.27498	2.4514	1.85385	3.0113	3.20403
Cldn6	-0.924968	1.89864	2.59797	22.5663	2.03014e-06	1.93257e-05	3.60378	3.06766	5.62912	4.34183	6.33279	9.08199	7.2866	8.86772
Dusp5	-0.924174	1.8976	2.59831	29.4268	5.80686e-08	6.89785e-07	3.50505	5.15105	3.9551	4.01447	7.47338	9.11944	6.37578	8.59263
Gprc5b	-0.924153	1.89757	6.12522	123.664	9.97873e-29	6.30003e-27	45.1048	45.3915	53.9733	48.1908	79.8579	88.217	99.5216	97.9333
Mfge8	-0.923968	1.89733	7.8139	125.987	3.09546e-29	2.00739e-27	147.574	160.65	158.903	154.1	253.482	303.863	314.29	307.053
5930430L01Rik	-0.922741	1.89571	2.22033	29.8856	4.58308e-08	5.5419e-07	3.68606	3.26452	3.38483	2.44658	6.02637	5.65518	6.11554	6.44042
Commd3	-0.921135	1.8936	6.47248	213.09	2.90946e-48	4.08632e-46	58.8617	60.6806	66.7401	59.166	114.705	118.216	112.348	119.439
Oxld1	-0.920334	1.89255	2.66694	32.9028	9.68857e-09	1.26597e-07	4.32783	3.72385	5.07725	4.35906	6.65624	8.40786	8.81084	9.20754
Emp3	-0.919381	1.8913	1.0581	8.5811	0.00339671	0.0169569	0.954426	1.39439	1.82119	1.51619	1.54915	2.77141	3.58754	2.84803
Serpine2	-0.919276	1.89117	5.45556	145.246	1.89729e-33	1.51001e-31	29.1758	30.4633	31.1809	30.5306	64.7239	53.2935	55.17	56.2647
Cbr3	-0.918812	1.89056	5.41329	46.2246	1.05445e-11	1.88781e-10	28.6986	26.9036	35.6511	26.6195	38.3202	60.2782	63.1629	61.0708
C1qtnf4	-0.916389	1.88738	1.54943	18.212	1.97625e-05	0.000160446	2.28733	1.75529	2.22589	1.75741	2.97914	4.19457	4.18236	3.80276
1700017B05Rik	-0.915066	1.88566	5.5463	157.133	4.78697e-36	4.33535e-34	29.3239	32.6288	33.4988	34.0282	62.9874	63.6676	57.921	59.5496
Nod2	-0.91441	1.8848	1.7558	17.5098	2.85827e-05	0.000224894	1.53037	2.37867	2.81456	2.56719	3.89841	5.37429	4.10801	4.1264
Fgfr1	-0.914186	1.8845	1.94737	10.9424	0.000939899	0.0053875	2.28733	1.37799	3.45841	3.49758	3.6771	3.91368	6.35719	6.05206
Zfp296	-0.913623	1.88377	2.28619	23.1043	1.53446e-06	1.48987e-05	2.71518	3.78946	3.10889	3.82494	4.83471	6.61019	5.91107	7.96153
Socs2	-0.913229	1.88326	5.16323	57.0662	4.21386e-14	9.28462e-13	22.1328	22.7368	24.0985	30.3756	36.1752	52.4321	45.9688	52.5105
Vat1	-0.911458	1.88095	5.63747	102.622	4.05585e-24	1.90219e-22	35.8568	34.1872	35.4671	32.6326	53.0627	65.278	68.7022	72.8027
Pcdhga1	-0.911164	1.88056	1.25961	11.99	0.000534854	0.00324721	1.43164	1.82091	1.98675	1.32667	3.60901	3.87623	2.34212	2.52439
Cdh3	-0.908742	1.87741	4.90776	121.565	2.87495e-28	1.74383e-26	20.9974	20.5714	19.9779	21.8125	34.9325	40.4102	42.8274	38.3836
Mapk12	-0.90787	1.87627	3.64876	48.2844	3.68674e-12	6.89172e-11	8.57338	8.9241	8.40689	8.89041	12.6145	18.2951	16.9897	17.4118
Tent5c	-0.907336	1.87558	0.781114	6.88933	0.00867118	0.0384501	1.06962	0.738207	0.864604	2.01585	2.17903	2.20964	2.0633	2.34639
Dyrk3	-0.906431	1.8744	4.15322	72.5434	1.63396e-17	4.81642e-16	12.1772	12.894	11.9205	12.4397	26.7441	20.8043	20.9304	24.1597
Rwdd3	-0.906016	1.87386	0.572364	6.48228	0.0108955	0.0468039	0.78987	0.672589	1.10375	1.48173	1.68534	2.00366	1.4313	2.45966
Thbs2	-0.905777	1.87355	1.49103	12.456	0.000416646	0.0025894	1.77721	1.7881	1.766	2.41213	4.44317	4.40055	3.51318	2.16838
C030034I22Rik	-0.90474	1.87221	0.68475	7.40012	0.00652193	0.0300354	1.3329	0.754612	1.06696	1.24052	2.00879	2.88377	1.87742	1.47256
Mocos	-0.903546	1.87066	3.23598	41.2227	1.35834e-10	2.186e-09	6.0063	5.64318	7.17437	7.35698	10.6398	12.4152	12.9746	12.9294
Pyroxd2	-0.903171	1.87017	2.29427	27.1776	1.85599e-07	2.05505e-06	4.17973	2.90361	3.60558	2.89455	7.03076	6.16077	6.67319	5.55042
1700029J07Rik	-0.902705	1.86957	0.972083	8.71129	0.00316245	0.0159299	1.49746	0.902253	1.82119	1.1716	2.24712	2.24709	3.42024	2.16838
Gpc6	-0.901929	1.86856	4.98261	65.5879	5.55788e-16	1.45246e-14	18.5455	18.9637	22.9764	27.6188	42.7634	42.9007	41.2845	37.6554
Galnt12	-0.895258	1.85994	4.06862	46.9538	7.26811e-12	1.31648e-10	10.2354	11.5652	12.2884	12.767	16.8704	20.9541	24.964	24.3539
Areg	-0.894364	1.85879	6.01904	64.9104	7.83834e-16	2.02226e-14	37.0416	41.0935	51.4163	51.8607	68.9117	92.1681	86.3425	89.7452
Tnfaip8	-0.89435	1.85877	4.81931	61.9012	3.61134e-15	8.86433e-14	19.7303	18.6192	19.7755	20.796	27.0335	39.0619	39.5744	41.0375
Pstpip1	-0.892863	1.85686	2.01642	15.8263	6.94301e-05	0.00050611	2.05695	2.39507	3.82633	2.9807	4.25591	4.3631	6.91484	5.35623
Septin6	-0.892756	1.85672	3.2503	29.2797	6.2648e-08	7.42168e-07	6.41769	6.79151	5.22441	8.11508	9.61835	12.7148	12.2868	14.6932
Apln	-0.892607	1.85653	4.378	42.0963	8.68871e-11	1.42092e-09	13.2797	12.4839	16.3723	16.0234	19.9857	26.085	30.8751	31.0047
Slc22a18	-0.890846	1.85426	3.77789	66.0328	4.43477e-16	1.17178e-14	10.005	10.1709	9.45545	8.71811	16.8023	19.3624	17.3243	17.6545
Sox2	-0.890249	1.8535	4.98995	35.7615	2.2301e-09	3.14056e-08	18.2328	19.8988	24.0801	26.8091	28.787	51.1026	44.742	40.374
Shpk	-0.88967	1.85275	2.26073	19.9761	7.8418e-06	6.82203e-05	4.27846	2.92002	3.77114	2.37767	5.3284	6.51656	5.52072	7.3628
Tcea2	-0.88802	1.85064	1.40833	9.33188	0.00225201	0.0117588	1.3329	1.82091	2.06033	2.15368	3.7452	5.0934	1.95177	2.84803
Rab32	-0.887331	1.84975	3.05558	29.0061	7.21513e-08	8.47867e-07	4.17973	5.65959	6.27298	7.15023	10.095	11.8534	9.85178	11.2141
Cd200	-0.887255	1.84965	5.65482	127.091	1.77427e-29	1.17675e-27	37.5846	35.7128	32.1559	35.8718	57.5229	67.6	69.3342	67.0257
Cpd	-0.885986	1.84803	7.28219	160.41	9.20624e-37	8.5742e-35	114.07	103.087	116.298	103.687	188.196	205.215	213.133	201.304
Ei24	-0.884088	1.8456	7.20312	207.894	3.95608e-47	5.3558e-45	105.201	102.906	102.446	103.618	201.032	189.542	184.247	189.572
Jak3	-0.88408	1.84559	5.28401	114.956	8.04805e-27	4.48777e-25	28.3366	24.5249	29.3413	27.257	45.1467	50.6719	55.2815	50.9085
Casp4	-0.883867	1.84532	3.77486	44.9122	2.06068e-11	3.56533e-10	9.5278	8.39916	10.2281	10.2515	13.8232	19.5871	19.1645	18.3018
Fermt1	-0.883713	1.84512	4.72235	78.407	8.3855e-19	2.76679e-17	17.4923	17.2576	20.9344	18.47	28.6508	37.8822	35.2062	35.0663
Man1c1	-0.883633	1.84502	3.21683	40.0369	2.49211e-10	3.88906e-09	7.35566	7.08679	6.05223	5.54789	10.6908	12.9957	12.1196	12.2821
Rab31	-0.881662	1.8425	4.22863	86.988	1.09184e-20	4.13198e-19	13.9708	12.9596	13.6497	12.0951	22.4201	25.0738	23.9975	25.5675
Irf7	-0.881382	1.84214	3.34956	23.4992	1.24965e-06	1.23155e-05	5.49618	6.26656	8.83	8.02893	9.32895	13.5949	14.7963	14.9845
Gbp2	-0.88132	1.84206	3.25975	36.2793	1.70968e-09	2.44171e-08	6.22022	5.84004	7.41352	7.40867	10.7079	12.2279	11.7292	14.8227
1810014B01Rik	-0.879426	1.83964	1.22459	15.0758	0.000103276	0.000728369	1.76075	1.55844	1.69242	1.48173	2.99616	3.22083	2.95553	2.7833
H2aj	-0.879017	1.83912	6.98518	128.24	9.94458e-30	6.64591e-28	74.9882	93.7523	94.8121	93.3665	167.615	161.154	166.03	161.577
Zfp688	-0.878095	1.83795	3.35361	50.2057	1.38447e-12	2.68748e-11	6.63161	6.72589	7.78143	7.5982	12.9039	12.7522	13.1047	14.0298
Glipr2	-0.876915	1.83644	5.20217	151.872	6.75922e-35	5.70817e-33	27.1353	24.5085	25.6806	26.4128	44.9594	49.9229	47.6046	48.0443
Gm6402	-0.87553	1.83468	4.40949	6.49062	0.0108445	0.0466153	19.467	13.9931	11.6446	14.8173	10.2142	52.4321	32.325	15.0007
Lrp11	-0.873842	1.83254	1.19948	12.2797	0.000457912	0.00281918	1.48101	1.80451	1.7476	1.36113	2.46843	3.48299	2.45365	3.3173
Mast4	-0.873614	1.83225	5.96826	177.73	1.51741e-40	1.6675e-38	41.2213	43.6362	45.7688	46.1405	77.5256	81.7754	82.9966	81.5571
Abca1	-0.873265	1.8318	5.07371	35.1694	3.02234e-09	4.19549e-08	28.1885	27.2809	19.0029	20.5548	58.6634	39.2304	37.6041	38.6102
Mgarp	-0.87295	1.8314	2.94441	19.6255	9.42013e-06	8.07211e-05	4.8215	4.52767	6.40175	5.92694	6.24767	11.2167	12.1567	10.0814
Kcnj11	-0.872629	1.831	1.83535	12.4866	0.000409876	0.00255155	3.17593	1.59125	2.649	2.58442	2.96211	5.89861	4.4426	5.01641
2610028H24Rik	-0.872446	1.83076	2.71542	32.5526	1.16009e-08	1.49944e-07	4.29492	4.16677	5.02206	4.99655	7.32016	7.80864	9.79602	8.90008
Cmbl	-0.870396	1.82816	2.05213	22.5154	2.08468e-06	1.97947e-05	3.38986	2.65755	3.0905	2.49827	4.91983	4.96232	4.79577	6.58606
Phf11d	-0.869251	1.82671	4.6307	57.6134	3.19047e-14	7.11932e-13	17.3278	14.961	19.5732	18.1771	25.8589	31.066	33.7749	37.2023
Fam43a	-0.868753	1.82608	3.5091	29.0303	7.12568e-08	8.3773e-07	7.96452	8.61242	8.83	6.73672	10.8611	18.4449	13.904	15.5023
Zfp455	-0.868219	1.82541	0.740662	8.2126	0.00416006	0.0202897	1.3329	0.918658	1.04856	1.3439	1.95772	2.67778	2.17483	1.68292
Ecscr	-0.868063	1.82521	3.94038	62.0694	3.31567e-15	8.16146e-14	9.61008	11.4668	11.7181	10.5961	17.6535	19.9242	20.2612	21.344
Nyap1	-0.86615	1.82279	1.80998	15.986	6.38123e-05	0.000468017	2.10632	3.31373	1.85798	2.54996	4.40912	4.06349	3.90354	5.55042
Nr3c2	-0.865785	1.82233	3.36202	39.0125	4.21094e-10	6.41382e-09	6.79617	7.4805	7.26635	7.51205	10.3674	13.314	14.6476	14.6285
Mcub	-0.864815	1.82111	1.73411	15.5679	7.9596e-05	0.000574316	2.58353	2.16541	2.39146	2.20537	2.70676	4.99978	4.68424	4.64423
Scara3	-0.863386	1.8193	6.30567	95.0379	1.86773e-22	7.78635e-21	56.9035	52.8064	53.6974	60.9579	82.7519	107.804	113.351	104.325
Slc5a3	-0.863176	1.81904	2.25659	27.2018	1.83291e-07	2.0312e-06	3.93289	2.96923	3.60558	2.96347	5.46459	5.95479	6.61742	6.47279
Gpat3	-0.862895	1.81868	2.35088	18.1914	1.99776e-05	0.000161842	3.09366	2.69036	4.19425	4.42797	4.78364	7.90227	6.98919	6.52133
Rgs12	-0.862247	1.81787	5.08321	100.548	1.15542e-23	5.2684e-22	23.4986	25.8865	20.9344	25.8097	39.4608	44.4362	46.7681	44.1606
Tmem63a	-0.861537	1.81697	6.54797	146.266	1.13538e-33	9.17525e-32	63.8478	70.7695	62.6194	68.3838	107.181	123.496	129.895	122.125
Rtl6	-0.861053	1.81636	1.91338	17.649	2.65655e-05	0.000211173	2.86328	2.18181	2.44664	3.11853	5.43054	3.95113	6.00401	3.89985
Gbp7	-0.858898	1.81365	2.0333	23.6954	1.12855e-06	1.1185e-05	3.0772	2.24743	3.14569	3.08408	5.39649	5.78626	4.70283	5.06496
Itga6	-0.857914	1.81242	7.82925	123.64	1.01006e-28	6.3617e-27	165.593	152.038	164.919	164.283	262.607	301.428	304.643	303.655
Fgfbp1	-0.856864	1.8111	6.48016	47.742	4.86163e-12	8.96671e-11	58.5491	67.8002	68.874	58.7525	78.8024	122.747	124.002	134.424
Plekha6	-0.856623	1.8108	5.82723	76.4311	2.28031e-18	7.30366e-17	41.7314	34.7121	38.8704	46.1922	60.3999	78.7605	78.8329	74.4856
Cplx2	-0.855164	1.80896	1.67369	16.3794	5.18444e-05	0.00038727	1.99113	2.23103	2.24429	2.53273	2.94509	4.13839	5.00024	4.20731
Sectm1a	-0.854804	1.80851	1.40614	12.1272	0.000496919	0.00303584	1.54683	1.91934	2.1891	1.80909	2.24712	3.33318	4.05224	3.86749
Mmp15	-0.854614	1.80827	8.43855	92.7999	5.78577e-22	2.32351e-20	257.629	246.692	237.177	246.743	476.577	446.235	439.129	425.1
Bscl2	-0.853772	1.80722	5.38369	142.603	7.17706e-33	5.61007e-31	30.015	29.0033	31.4569	28.4286	52.586	54.9601	50.5787	56.7178
Atp8b1	-0.853612	1.80702	4.47708	71.143	3.32245e-17	9.64209e-16	17.3278	15.0594	15.011	15.9717	24.6672	32.845	29.0906	27.9624
Tacstd2	-0.853453	1.80682	7.82838	100.066	1.47417e-23	6.62972e-22	153.268	150.955	183.278	160.251	261.347	308.132	303.007	297.845
Lysmd2	-0.853382	1.80673	2.20924	22.4506	2.15619e-06	2.0422e-05	2.66581	3.39575	3.27446	3.75602	4.54531	6.06714	6.24566	6.79643
Man1a	-0.853301	1.80663	5.38027	127.708	1.30008e-29	8.64438e-28	28.715	27.6254	31.3649	30.9441	49.4366	56.0274	52.4561	56.3942
Slc44a4	-0.852957	1.8062	5.11558	94.8781	2.02478e-22	8.40107e-21	23.8113	24.0984	24.3009	26.5334	37.1626	47.4136	47.177	46.6203
Dusp4	-0.850826	1.80353	5.92982	167.647	2.41563e-38	2.41232e-36	40.6125	43.1605	45.6216	44.4865	79.0237	81.5506	76.6023	76.3951
Ydjc	-0.85078	1.80348	2.20572	24.0453	9.40941e-07	9.4288e-06	2.50125	3.74025	3.47681	3.35975	5.15816	6.46038	6.26425	5.71224
H2-T23	-0.850009	1.80251	5.68664	96.7749	7.76734e-23	3.30634e-21	34.31	35.9917	40.7284	35.9234	56.161	66.0832	71.3418	71.2654
S100a16	-0.849708	1.80214	6.37377	83.0448	8.02137e-20	2.8663e-18	57.0516	60.7955	58.6827	60.1309	82.2922	114.04	112.217	117.967
S100a4	-0.849311	1.80164	2.44846	17.0379	3.6641e-05	0.000281963	2.87973	4.18317	3.36644	5.06546	4.95388	8.12698	6.80331	8.04244
Spata13	-0.84817	1.80022	4.52538	94.9861	1.91729e-22	7.9803e-21	16.505	15.9781	17.4208	15.7994	29.0423	31.0847	31.1168	27.0563
Car5b	-0.847973	1.79997	2.19444	22.9652	1.64959e-06	1.59166e-05	2.81391	2.8544	3.32964	3.99724	5.039	6.87235	5.83672	5.64751
Ccdc83	-0.847616	1.79952	1.95653	17.6292	2.68442e-05	0.000213131	2.38606	2.42788	2.50183	3.68711	4.17079	6.01097	4.47977	5.14587
Hspa1a	-0.847358	1.7992	5.10632	61.4529	4.53457e-15	1.10581e-13	20.2075	22.8188	25.0919	30.255	38.9671	47.6383	44.3144	46.0539
Bcl2l15	-0.847143	1.79893	0.797984	6.42189	0.0112722	0.0482506	0.888603	1.32877	1.52685	1.13715	1.2938	2.07856	2.65812	2.75093
Celsr2	-0.845825	1.79729	6.3353	123.445	1.11434e-28	7.0017e-27	62.5149	55.1523	56.5672	56.5816	90.6168	110.594	112.032	101.671
Pyroxd1	-0.84512	1.79641	4.55616	103.861	2.17056e-24	1.03839e-22	17.9366	16.0601	17.3289	15.8856	30.5234	30.8413	30.2431	29.1437
Mdm2	-0.844273	1.79536	7.1729	119.345	8.80092e-28	5.24143e-26	114.827	102.365	97.3507	98.3114	208.608	181.284	177.239	174.134
4933431E20Rik	-0.843613	1.79454	3.08284	33.4605	7.27267e-09	9.65181e-08	5.21643	6.29937	6.36496	6.28876	9.66942	12.6961	9.64731	11.3597
Mgat3	-0.843508	1.79441	5.85449	97.0155	6.8786e-23	2.95195e-21	39.7897	40.7654	40.8571	44.1419	61.7107	81.7566	73.2564	80.3597
Fut1	-0.84328	1.79412	1.86538	12.7447	0.000357014	0.00225075	1.82657	2.64114	3.60558	2.29152	3.79627	5.35556	5.83672	3.60858
Irf6	-0.842328	1.79294	6.34549	154.887	1.48213e-35	1.29756e-33	56.4757	56.4975	59.2346	60.6305	94.9919	112.448	102.347	107.675
Tbc1d1	-0.842179	1.79276	4.64629	53.6229	2.4291e-13	5.02741e-12	16.3075	15.043	19.1868	21.1233	26.7782	34.9048	32.9942	33.7718
Add3	-0.840044	1.7901	5.2674	138.801	4.86959e-32	3.63338e-30	25.7037	27.1168	28.6607	28.8766	47.1384	50.0352	51.1363	49.2256
Rhpn2	-0.839196	1.78905	3.92677	48.6926	2.99389e-12	5.67326e-11	10.5645	10.3021	11.663	11.0096	15.6617	19.3437	21.897	20.988
Slc29a1	-0.839005	1.78882	3.46161	31.4167	2.08179e-08	2.60984e-07	8.32654	7.18522	7.4871	8.51136	10.2823	15.3177	15.168	15.6156
Lrrc56	-0.836925	1.78624	1.54502	13.1437	0.000288482	0.00185658	2.22151	2.1326	1.61883	2.30875	3.40473	5.05595	2.99271	3.36585
Ttc39c	-0.836611	1.78585	1.81303	14.8405	0.000116999	0.00081703	2.41898	2.149	2.52023	2.91178	2.97914	5.0185	4.29389	5.5666
Faim2	-0.83619	1.78533	1.7294	17.5567	2.78873e-05	0.000220612	2.79745	2.4935	2.06033	2.06754	3.6771	3.7826	4.38683	4.98405
Nqo1	-0.835265	1.78419	3.09165	21.1421	4.26455e-06	3.86621e-05	6.86199	5.13464	7.21116	5.2033	7.64361	10.7299	12.4727	12.7028
Snx16	-0.834448	1.78317	2.40292	28.4831	9.45192e-08	1.09456e-06	4.16327	4.19958	3.20087	3.53204	7.28612	6.9098	6.26425	6.48897
Efnb2	-0.832844	1.78119	5.71549	143.392	4.82521e-33	3.79429e-31	35.8732	36.7627	41.5562	36.8883	69.167	68.1805	65.282	66.4108
Hmga1b	-0.832269	1.78048	7.41875	36.9874	1.18898e-09	1.72622e-08	99.9514	120.902	142.071	129.307	158.916	208.249	227.669	281.534
Hs3st1	-0.83193	1.78007	3.42438	28.8626	7.76989e-08	9.1102e-07	5.89111	7.59533	8.64604	8.68365	10.9632	15.1491	13.7925	14.936
Itm2b	-0.831716	1.7798	8.87057	67.2771	2.35909e-16	6.38097e-15	337.933	341.691	339.734	327.601	560.605	601.209	606.405	629.106
Tgm2	-0.831399	1.77941	7.30774	104.263	1.77139e-24	8.52082e-23	111.701	107.992	116.997	119.245	171.428	209.223	226.219	204.443
Zfp874a	-0.830677	1.77852	2.82941	26.4185	2.74895e-07	2.97602e-06	5.06833	5.90566	3.66077	5.72018	8.75015	9.34415	8.51343	9.62827
Nhlrc1	-0.830575	1.77839	1.48334	15.237	9.48258e-05	0.000673291	1.90885	1.64046	2.24429	2.17091	2.99616	3.65152	3.6433	3.86749
Fmo2	-0.829007	1.77646	2.84613	14.2673	0.000158596	0.00107771	6.36832	2.8544	4.58056	6.82287	9.66942	9.99955	7.62119	9.35318
9930111J21Rik2	-0.828661	1.77604	2.39325	20.9546	4.70297e-06	4.24026e-05	3.38986	3.16609	4.15746	4.34183	5.58375	5.56155	7.82566	7.75116
Tmcc2	-0.82865	1.77602	1.3734	8.75534	0.00308696	0.0155736	2.05695	1.26315	1.61883	2.44658	2.87699	3.61407	4.46118	2.18457
Afap1	-0.826377	1.77323	4.36166	76.1045	2.69044e-18	8.58589e-17	15.0733	14.5017	14.9926	14.6451	24.8715	29.905	24.2019	26.0368
Ankrd6	-0.825737	1.77244	2.7304	29.5968	5.31937e-08	6.35613e-07	5.54554	4.39643	4.87489	4.23845	7.18397	8.50149	8.94096	9.15899
Pik3ip1	-0.825053	1.7716	4.75812	74.7757	5.27338e-18	1.63133e-16	19.2531	20.2597	19.7939	18.7112	30.0127	37.1893	31.6372	39.3707
Lix1l	-0.823479	1.76967	1.43357	11.665	0.000636878	0.00379727	1.48101	1.83732	1.63723	2.75672	3.11532	3.80133	3.58754	3.15548
Ctf1	-0.823445	1.76963	2.74089	19.6449	9.32517e-06	7.99857e-05	4.39365	4.38003	5.64752	4.80702	6.07744	10.8609	7.4539	9.62827
Fignl2	-0.822609	1.7686	3.37424	40.4847	1.98164e-10	3.13529e-09	7.70123	7.54612	6.88004	7.73603	12.24	11.8721	15.4283	13.3016
Nabp1	-0.82259	1.76858	3.38306	40.9457	1.56519e-10	2.50202e-09	7.17465	7.8414	7.56068	7.47759	11.2526	13.5574	13.3278	15.0169
Trim11	-0.821988	1.76784	5.8941	158.201	2.79682e-36	2.55054e-34	41.3694	44.3088	42.5495	43.5733	80.9984	76.0078	71.9924	74.7122
Aaas	-0.82191	1.76774	5.45089	116.576	3.55464e-27	2.03397e-25	28.9783	32.2186	33.2597	31.8918	51.4284	53.9676	60.3933	57.5431
Shf	-0.821132	1.76679	1.6819	13.2954	0.000266052	0.00172448	2.56708	2.19822	2.61221	1.80909	2.8089	3.8575	4.92589	4.64423
Pcdhga7	-0.820707	1.76627	2.63737	20.5865	5.69981e-06	5.06941e-05	3.55441	4.39643	4.61735	5.34114	9.83966	8.33296	7.49107	5.97115
Ubash3b	-0.818751	1.76388	1.51234	11.705	0.000623328	0.00372155	2.22151	1.59125	2.77777	1.58511	3.13235	3.25828	4.34966	3.67331
Ctsf	-0.816767	1.76145	3.54769	45.6204	1.43536e-11	2.53179e-10	8.343	9.67872	7.96539	7.78772	15.815	14.5686	14.6847	14.4505
Fah	-0.814297	1.75844	3.79322	41.8519	9.84564e-11	1.60413e-09	9.05059	10.7122	9.2347	11.113	16.3086	15.2428	18.8485	20.1304
Cdc34	-0.807501	1.75018	6.72581	118.455	1.37871e-27	8.11892e-26	68.2414	80.5958	84.7128	74.2763	133.125	129.545	135.75	140.265
Aplp1	-0.807015	1.74959	3.18003	39.0118	4.21255e-10	6.41382e-09	6.03921	6.95555	6.80645	6.47828	10.9973	11.1418	11.1901	12.6381
Osmr	-0.804013	1.74595	5.16731	68.042	1.60052e-16	4.39248e-15	25.8353	21.8673	26.3612	30.5479	41.3845	43.2752	49.3519	48.6106
1110008P14Rik	-0.802932	1.74464	5.13531	80.4759	2.94269e-19	1.01161e-17	21.2277	26.231	28.955	25.9648	42.4059	44.4549	44.1471	47.5426
Synj2	-0.802476	1.74409	5.09076	45.1593	1.8164e-11	3.17194e-10	24.1239	20.6042	25.3862	29.1523	32.9748	45.6908	47.4187	47.041
Fbln1	-0.801293	1.74266	3.51791	24.4348	7.6869e-07	7.81605e-06	7.40503	8.36635	8.3701	9.18331	9.82264	15.6547	16.6365	15.9716
Tifa	-0.799012	1.73991	2.78859	28.7981	8.03298e-08	9.41027e-07	4.88732	5.13464	5.42677	4.63473	7.43933	8.23933	8.97813	10.2756
Map1b	-0.798528	1.73933	4.01755	64.7149	8.65564e-16	2.22221e-14	12.3417	11.2207	11.7549	11.8883	21.9435	19.2501	21.1906	19.7258
Id2	-0.798452	1.73923	7.84808	104.774	1.36916e-24	6.65921e-23	150.092	173.331	175.147	174.276	275.834	291.953	301.669	300.758
H1f2	-0.798384	1.73915	4.03779	46.1019	1.12261e-11	2.00436e-10	12.0126	11.6637	13.6681	10.5444	24.3097	19.9616	18.4767	20.5026
Pold4	-0.797426	1.738	5.05804	100.465	1.20514e-23	5.46663e-22	24.8151	25.1975	22.4061	24.8104	37.9287	43.425	42.1024	45.5684
Tmbim4	-0.797083	1.73758	4.85625	115.713	5.49233e-27	3.08888e-25	21.7543	21.3096	21.7255	19.7622	36.5497	36.3841	37.2881	36.7007
Pla2g12a	-0.796988	1.73747	3.79434	53.135	3.11386e-13	6.37929e-12	10.5151	10.4661	9.34508	10.1137	16.7513	18.2763	19.0902	16.1982
Rab15	-0.795828	1.73607	6.36059	83.8388	5.36807e-20	1.94734e-18	58.7465	57.613	58.094	65.7132	84.6245	111.044	113.444	107.869
Palm	-0.795664	1.73588	3.41068	43.2291	4.86903e-11	8.11938e-10	7.38857	8.53039	7.37673	7.70157	13.1422	13.4451	12.6958	14.5314
AI467606	-0.794357	1.7343	4.35051	36.2709	1.71709e-09	2.4483e-08	11.667	16.7327	14.5695	16.6264	20.19	27.9014	28.4215	26.8621
Appl2	-0.792808	1.73244	6.89178	116.286	4.11422e-27	2.33887e-25	91.3287	78.6273	87.049	90.5753	134.606	153.907	158.298	155.363
2900052L18Rik	-0.792802	1.73244	4.19504	66.8966	2.86132e-16	7.66834e-15	14.0696	12.7792	14.1648	12.5258	25.5184	21.9466	22.5662	22.7033
Inf2	-0.792483	1.73205	6.90611	155.64	1.01485e-35	9.00477e-34	91.2958	87.9615	89.79	82.0467	145.841	155.012	156.216	151.075
Sidt1	-0.792378	1.73193	4.16638	29.8626	4.63769e-08	5.59248e-07	14.9088	10.1873	15.9492	11.4576	18.4196	26.2348	22.7706	23.4962
Padi2	-0.79003	1.72911	4.65418	62.3122	2.93109e-15	7.25561e-14	20.7505	17.7006	19.4628	15.7994	28.1571	33.6689	34.221	31.4416
Trim14	-0.789798	1.72883	4.29316	64.7548	8.48214e-16	2.17979e-14	13.1974	13.8455	14.7718	15.5754	21.9605	26.6842	24.8711	25.697
Dmkn	-0.788717	1.72754	4.64626	56.6129	5.30619e-14	1.1527e-12	19.0556	14.8462	20.0698	19.4004	27.7145	32.5079	32.1763	34.322
Ifi35	-0.787711	1.72633	4.41306	59.8168	1.04109e-14	2.44135e-13	15.3202	13.8619	16.8322	16.4197	23.1862	26.9464	28.9048	28.723
Klhl8	-0.786904	1.72537	2.74903	29.9732	4.38053e-08	5.31165e-07	4.73922	5.26588	4.58056	5.04824	7.38826	8.16443	9.01531	9.32081
Cdc42ep2	-0.786518	1.72491	2.4728	20.9034	4.83042e-06	4.34473e-05	4.06454	3.9371	3.75275	4.4452	5.29435	7.82736	6.41295	8.41462
Kctd11	-0.786172	1.72449	4.49558	51.9479	5.69939e-13	1.13745e-11	14.3493	15.0266	17.9727	18.8146	24.7694	30.523	27.8638	30.9076
Homer3	-0.785945	1.72422	4.85492	106.617	5.40177e-25	2.71266e-23	21.4088	21.0307	22.2589	20.1929	34.2856	37.7511	37.3624	36.9758
Id1	-0.784132	1.72206	7.90531	39.5102	3.26357e-10	5.04796e-09	123.615	180.861	202.906	197.122	271.901	312.57	317.302	311.39
Mrm1	-0.783446	1.72124	2.58595	16.5734	4.6802e-05	0.000352007	3.50505	5.21666	3.38483	5.44451	5.9072	7.54648	9.01531	7.76735
Stc2	-0.782048	1.71957	3.68874	20.4399	6.15324e-06	5.44871e-05	8.39236	7.89061	10.2833	11.2853	10.7419	19.0066	16.6923	18.6416
1700010I14Rik	-0.780644	1.7179	1.49524	10.5635	0.00115342	0.00647157	1.48101	2.23103	2.59381	1.91247	2.85997	3.76388	4.42401	3.07457
Sting1	-0.779495	1.71653	5.69192	80.5922	2.77454e-19	9.57562e-18	35.61	34.8598	41.8873	39.8001	56.91	70.1841	70.97	63.1097
Gtse1	-0.778726	1.71562	4.84935	67.7832	1.82499e-16	4.97732e-15	19.2037	18.9801	25.0183	21.6574	34.3196	38.5938	35.1318	37.4774
Slc25a17	-0.777591	1.71427	6.11237	122.18	2.10776e-28	1.29644e-26	48.7086	52.7572	49.5032	52.8428	77.9853	91.3255	88.1084	91.9945
Bst2	-0.776267	1.71269	5.33342	76.195	2.56991e-18	8.2112e-17	26.2467	27.7894	32.9837	31.8228	46.2192	49.1925	51.7126	56.3456
Dcaf4	-0.77536	1.71162	4.50079	63.7677	1.39992e-15	3.55929e-14	17.5581	17.4873	16.7954	14.8518	30.5404	31.1409	25.5031	26.9915
Gclc	-0.775224	1.71146	9.61151	34.8235	3.60989e-09	4.95092e-08	580.571	549.997	599.207	578.152	897.128	1015.68	999.417	1037.68
Fam83a	-0.773624	1.70956	1.5474	6.87978	0.00871765	0.0386236	1.87594	1.18113	2.46504	3.01516	2.46843	3.7077	3.17859	5.22678
Lad1	-0.77291	1.70871	6.74151	82.4369	1.09095e-19	3.88249e-18	70.2655	81.334	83.5722	80.7718	113.241	137.728	145.862	143.016
Ptpra	-0.772765	1.70854	5.61321	133.333	7.64456e-31	5.39722e-29	35.6429	35.6964	38.3921	34.7691	61.3362	62.6002	59.7985	63.1097
Nubpl	-0.772666	1.70842	2.99602	29.5932	5.32904e-08	6.3648e-07	6.17086	6.20094	5.33479	5.75464	8.25646	10.4677	10.7068	10.6801
Ube2l6	-0.771115	1.70659	3.14865	20.9893	4.61864e-06	4.17283e-05	7.35566	5.08543	7.37673	6.30599	10.0269	8.85728	13.0118	12.6705
Tmem221	-0.771065	1.70653	1.80281	12.4832	0.000410621	0.00255558	2.36961	2.98564	2.79617	2.06754	2.96211	4.25075	5.31625	4.91932
Apoe	-0.770621	1.706	0.940732	6.92876	0.00848207	0.0376942	0.921514	1.27956	1.45327	1.9297	2.11093	2.3969	2.50942	2.50821
Flnc	-0.769839	1.70508	2.8411	16.5914	4.63607e-05	0.000348888	5.77592	6.46341	5.11404	3.7388	6.79243	11.1044	9.33131	8.77063
Cpped1	-0.768349	1.70332	6.25478	105.413	9.91787e-25	4.88943e-23	54.501	59.1714	58.4435	53.7732	108.985	96.7185	90.2275	88.8228
Arl8a	-0.767184	1.70194	5.78019	99.9393	1.57136e-23	7.05475e-22	44.0188	38.3868	40.3972	39.8173	77.7299	63.7799	68.7952	66.4593
Clip2	-0.766788	1.70148	4.30881	67.1071	2.57153e-16	6.92705e-15	15.5835	14.6001	14.9374	13.4734	22.8798	24.3247	25.912	26.587
Sh2d3c	-0.766756	1.70144	2.82689	29.8785	4.59984e-08	5.55704e-07	5.69364	5.05262	4.89329	5.27222	8.80122	9.49396	9.53578	7.78353
Engase	-0.766613	1.70127	3.64393	45.292	1.6974e-11	2.97203e-10	8.31009	9.71153	9.05075	9.85526	15.3383	14.5312	16.5436	16.4085
Gm1976	-0.765935	1.70047	1.46877	13.4116	0.000250074	0.00162855	2.07341	2.32945	2.06033	1.6368	3.62603	3.48299	3.45742	3.22021
Pdlim1	-0.765637	1.70012	5.24971	74.3511	6.53899e-18	2.00397e-16	24.3872	27.0512	31.5304	29.6864	42.4229	49.642	50.3928	49.0314
Klf10	-0.764755	1.69908	5.99781	72.8553	1.39515e-17	4.13103e-16	46.2403	43.0621	50.0734	49.9482	65.3027	84.0599	85.8406	86.4603
Hspb1	-0.763906	1.69808	4.39919	35.1469	3.05748e-09	4.23756e-08	15.0075	16.946	17.2185	13.3012	20.2241	29.8863	25.6332	30.3412
Abhd4	-0.763856	1.69802	7.26156	122.942	1.43579e-28	8.93591e-27	116.703	121.066	109.106	107.994	209.578	189.111	187.556	186.174
Sh3bgrl3	-0.763236	1.69729	6.03782	98.177	3.82607e-23	1.6776e-21	45.2529	48.1639	53.0352	48.3287	72.2823	87.7676	86.454	84.0815
Smim26	-0.762555	1.69649	2.31621	22.6157	1.9786e-06	1.88692e-05	3.25821	4.01913	3.67916	3.72157	5.94125	5.33684	6.56166	7.05534
Afg1l	-0.762298	1.69619	4.38237	74.3218	6.63674e-18	2.02919e-16	13.9215	15.9617	15.4709	16.4369	25.9951	26.4595	26.2838	26.0692
Zfp53	-0.761394	1.69513	3.86754	48.8142	2.81398e-12	5.35165e-11	10.5974	10.5154	10.8167	11.3025	16.2405	20.5796	18.0492	18.4313
Morn1	-0.761048	1.69472	1.89244	13.1278	0.000290943	0.00187196	2.56708	1.7881	3.27446	3.30806	5.34542	4.47545	4.16377	4.53095
Trim6	-0.760309	1.69385	1.4257	10.2071	0.00139904	0.00770806	2.61644	1.91934	1.80279	1.53342	3.33663	2.64033	3.94071	3.43058
Morn4	-0.759294	1.69266	2.30444	20.2351	6.84851e-06	6.01569e-05	3.68606	2.98564	4.21264	3.70434	5.5497	5.86116	5.91107	7.34661
D030028A08Rik	-0.757096	1.69009	1.73287	9.14348	0.00249606	0.0129023	1.49746	2.16541	3.16408	2.9807	2.94509	4.17584	5.09319	4.35295
Sat1	-0.756792	1.68973	7.81201	104.398	1.65535e-24	7.99195e-23	153.136	169.361	173.951	171.864	268.258	285.474	281.817	293.687
Gm15417	-0.756669	1.68958	1.58824	11.9744	0.000539369	0.00327234	1.72784	2.05058	2.22589	2.84286	3.57496	3.53917	3.29012	4.53095
Ccnd1	-0.75461	1.68718	9.58001	25.6448	4.10394e-07	4.32528e-06	511.803	540.597	639.181	586.922	761.365	1030.59	1005.22	1047.05
Ldhb	-0.754058	1.68653	6.67728	101.058	8.93192e-24	4.09403e-22	69.2123	78.5288	76.9313	79.9964	114.229	130.331	137.237	132.045
Pm20d2	-0.753989	1.68645	2.61052	19.448	1.03375e-05	8.80075e-05	4.262	4.67531	3.75275	5.39282	6.16256	8.33296	6.93342	9.07808
Pycard	-0.753891	1.68633	4.38981	47.2751	6.16903e-12	1.1283e-10	13.3784	14.8298	17.6232	16.5231	22.4031	28.1448	26.2838	28.2861
Bloc1s2	-0.753458	1.68583	5.29592	93.7497	3.58064e-22	1.45576e-20	30.7226	31.218	29.4885	25.4824	50.3048	50.3348	46.7309	49.7434
Zfp599	-0.752469	1.68467	2.6604	24.7294	6.59712e-07	6.76559e-06	4.42656	4.42924	5.59233	4.30737	7.47338	8.89473	7.2866	7.92917
Cdk5rap1	-0.750451	1.68232	3.63427	42.2416	8.0667e-11	1.32747e-09	9.64299	9.15377	9.49225	8.64919	13.5168	15.7671	16.3949	16.4732
Tmem205	-0.750204	1.68203	4.5681	52.6871	3.91145e-13	7.93284e-12	16.686	17.3889	19.2604	17.3328	24.2927	33.8	30.7636	30.0176
Trim30d	-0.748861	1.68047	1.29258	7.18769	0.00734055	0.0332745	2.02404	2.03417	1.65562	1.49896	1.71939	4.11967	2.91836	3.38203
Iffo2	-0.747519	1.6789	6.00447	92.0505	8.44912e-22	3.37246e-20	46.6352	47.4421	47.59	49.9482	67.9583	85.9512	84.6324	83.1915
Sgk1	-0.746931	1.67822	4.95815	51.6085	6.77476e-13	1.34187e-11	27.0201	25.9685	20.5297	19.2109	36.4816	41.1779	38.7751	39.2575
Ly6c1	-0.746685	1.67793	6.31986	55.1719	1.10435e-13	2.34476e-12	49.0048	60.0737	71.8173	57.6843	85.5097	103.684	105.005	106.073
Nptx1	-0.745492	1.67655	4.59606	39.9465	2.61018e-10	4.06365e-09	20.3391	16.9624	16.9977	17.8842	22.9649	32.7326	34.8344	30.5354
Rcor2	-0.745332	1.67636	2.45619	19.7969	8.61242e-06	7.44312e-05	4.21264	3.33013	4.06548	4.70365	5.60078	6.72254	7.95578	7.07152
Psmb9	-0.745259	1.67628	3.4553	19.6326	9.38552e-06	8.04771e-05	7.32275	7.90702	7.19277	10.2688	9.75454	15.636	13.904	15.5185
Acer3	-0.744955	1.67592	5.12525	110.529	7.50395e-26	3.97346e-24	25.2923	25.2139	27.7593	25.9993	41.9292	45.3912	43.0504	44.3386
Slc35f6	-0.744655	1.67557	5.14283	87.3916	8.90282e-21	3.38875e-19	25.7201	28.544	25.423	25.8442	39.2395	43.9868	46.3963	47.2352
Arsg	-0.744536	1.67544	2.64697	22.4743	2.12975e-06	2.0208e-05	4.27846	5.11824	3.64237	5.58235	7.7798	7.82736	7.75131	7.86444
Slc50a1	-0.743919	1.67472	4.82319	47.9776	4.31125e-12	8.01349e-11	21.3758	19.948	23.05	20.2102	27.2208	37.1144	39.1469	38.1733
Ugt1a6a	-0.743394	1.67411	6.28403	131.851	1.61288e-30	1.12362e-28	54.32	56.6451	62.8585	59.2349	95.1791	96.1755	100.414	98.3378
Nrtn	-0.743302	1.674	1.58443	14.4304	0.000145438	0.000995515	2.30379	1.85372	2.46504	2.25706	3.55794	3.74515	3.60612	3.9484
AU022754	-0.742911	1.67355	0.908082	7.52708	0.00607785	0.0282528	1.29999	1.18113	1.50846	1.53342	1.94069	2.5467	2.3793	2.37875
Cd55	-0.742541	1.67312	6.08363	93.0964	4.98086e-22	2.0064e-20	56.6567	50.4606	49.4112	46.33	78.9726	90.3143	80.2642	89.8908
Fggy	-0.742094	1.6726	2.42032	17.7876	2.46988e-05	0.000197711	3.85061	4.57688	4.01029	3.48035	5.82208	6.14205	5.92966	8.72208
Cast	-0.741881	1.67235	6.90175	109.933	1.01369e-25	5.30348e-24	89.4198	88.995	87.5641	91.8848	136.036	142.316	154.877	165.234
Slc25a30	-0.741701	1.67215	3.44711	20.3616	6.41032e-06	5.65348e-05	6.07212	8.1859	9.14272	9.16608	10.6227	13.8758	13.365	16.5703
Tcf7	-0.741236	1.67161	1.57075	11.3921	0.000737581	0.00433181	1.95822	2.4771	2.649	1.72295	3.14937	4.41928	3.82918	3.33349
Cfap20dc	-0.739907	1.67007	1.9197	13.9639	0.000186351	0.00124696	2.99492	2.4935	2.37306	3.37698	4.0346	4.47545	6.05978	4.22349
Capn5	-0.739235	1.66929	6.44098	87.4572	8.61244e-21	3.28298e-19	63.2389	63.3874	68.0829	65.5926	90.2082	111.961	115.396	116.947
Pdxk	-0.738856	1.66885	4.48671	74.6545	5.60726e-18	1.73054e-16	16.4885	16.2898	17.4576	16.8849	26.3696	27.3209	27.9196	30.3736
Dst	-0.738749	1.66873	7.26716	136.653	1.43637e-31	1.05671e-29	119.155	113.061	110.007	119.435	185.609	192.239	194.415	198.148
Orai2	-0.737984	1.66784	5.80627	96.3157	9.79506e-23	4.14931e-21	38.177	43.4722	39.6062	46.4507	67.8222	68.5175	68.6465	74.7122
Cbarp	-0.735762	1.66528	5.82485	84.9375	3.07947e-20	1.13276e-18	41.4846	37.222	44.242	47.1054	67.3625	75.6333	73.275	66.9124
Lrg1	-0.735733	1.66524	6.77848	18.0926	2.10413e-05	0.00017004	63.9465	60.4838	105.85	99.1728	94.2258	153.064	151.959	149.343
Gas6	-0.735723	1.66523	8.78804	29.9616	4.40688e-08	5.34113e-07	348.02	365.429	318.303	294.986	716.865	489.023	500.768	502.677
Tnfrsf9	-0.735466	1.66494	2.35807	17.5327	2.82415e-05	0.00022281	3.09366	3.65823	3.55039	4.99655	5.83911	6.76	7.02637	5.85787
A330023F24Rik	-0.734868	1.66424	1.31418	6.99015	0.00819597	0.0365962	2.53416	2.06698	1.04856	1.70572	2.31521	3.46426	3.40165	3.09076
Crim1	-0.732788	1.66185	4.80025	56.8949	4.59727e-14	1.00871e-12	20.01	18.7505	24.5584	20.348	38.0819	34.1183	35.7638	31.037
Gm5617	-0.732409	1.66141	2.53924	18.366	1.82279e-05	0.000149	3.45568	4.72453	4.96687	4.23845	5.5497	7.65883	7.95578	7.7188
Jade1	-0.731274	1.6601	4.22582	40.7641	1.71763e-10	2.73572e-09	12.3088	11.8605	16.0412	15.9889	22.5052	22.3024	24.8525	23.5933
Ankrd23	-0.729814	1.65843	3.96824	40.205	2.28657e-10	3.5832e-09	13.1809	10.6302	11.9941	11.1992	16.9385	18.6883	20.8375	21.4897
Ptgs2	-0.729429	1.65798	4.77629	42.7551	6.20401e-11	1.02544e-09	23.3341	21.7853	19.2604	17.9876	28.0039	37.6762	32.325	38.594
Sgcb	-0.729186	1.6577	2.81641	21.1739	4.19438e-06	3.80522e-05	4.19618	5.24947	5.53714	6.13369	7.96706	8.78238	10.3165	7.94535
Rhoc	-0.727404	1.65566	5.55127	66.7284	3.11616e-16	8.30892e-15	32.1543	38.5672	36.2582	34.1833	48.8238	61.2519	60.4119	63.2391
Gstm5	-0.726048	1.6541	3.66862	29.3845	5.93503e-08	7.04372e-07	8.42528	9.36703	10.9087	9.54513	12.6315	15.9169	16.748	17.9458
Eif4e3	-0.725613	1.6536	3.42807	26.8544	2.19369e-07	2.40866e-06	8.07971	7.57893	6.95362	9.73465	12.0187	12.3777	15.1123	13.9974
Vmp1	-0.725167	1.65309	7.24957	115.821	5.20168e-27	2.9317e-25	111.816	115.292	114.44	117.212	171.768	197.032	188.708	200.867
Lynx1	-0.724963	1.65286	5.31342	45.8088	1.30375e-11	2.31051e-10	33.7669	30.0204	24.6504	31.3576	39.7842	52.6943	52.5305	53.0607
Plk2	-0.723814	1.65154	8.25141	56.8097	4.80091e-14	1.05164e-12	266.351	235.226	206.18	211.543	398.37	376.874	366.059	377.008
Ndrg2	-0.723312	1.65097	2.94138	19.6524	9.28864e-06	7.97244e-05	4.75567	5.75802	5.94185	6.63335	7.59254	8.70747	10.7254	11.0846
Fbxo36	-0.722697	1.65026	2.21599	20.6029	5.65104e-06	5.02945e-05	3.3734	3.34654	3.67916	3.53204	4.85174	5.91734	6.32001	5.90642
Anpep	-0.720783	1.64808	3.26988	15.3058	9.14335e-05	0.000651318	6.36832	5.93847	7.35833	9.39006	8.18837	13.4076	13.7367	12.5572
H2-Q6	-0.720615	1.64788	2.42664	12.6839	0.000368824	0.00231852	3.14302	2.92002	5.31639	4.78979	5.66887	7.78991	6.32001	6.84497
Ephb6	-0.720488	1.64774	3.70579	32.4068	1.25048e-08	1.60836e-07	8.42528	9.28501	10.7248	10.9063	14.1977	17.752	15.4097	17.4442
Lrrc28	-0.719442	1.64655	3.08779	24.7935	6.38115e-07	6.55434e-06	6.20377	7.52971	5.15083	6.70226	9.80561	10.9358	10.4838	10.939
Plekhn1	-0.719161	1.64622	4.67963	74.9463	4.8369e-18	1.50161e-16	20.3391	19.3574	19.0949	18.5906	33.0258	29.3245	30.8751	34.144
Oas1a	-0.718879	1.6459	2.26971	14.279	0.000157615	0.00107272	3.25821	2.8544	4.8565	3.53204	4.81769	5.93606	6.35719	6.7317
Tmc7	-0.718417	1.64538	3.55503	21.8617	2.93024e-06	2.71961e-05	10.9101	8.15309	6.51212	9.85526	13.1593	16.1041	14.4803	14.5961
Tm7sf3	-0.716842	1.64358	4.90331	51.4018	7.52692e-13	1.48637e-11	22.6758	20.9323	23.8594	23.0013	29.6381	39.3053	41.898	37.8658
Gm3055	-0.71609	1.64272	2.20205	7.42286	0.00644003	0.0296947	4.1139	2.09979	3.01692	4.6175	4.64745	8.37041	5.96683	3.78658
Serinc2	-0.71536	1.64189	7.14714	96.8094	7.63317e-23	3.25451e-21	99.8198	110.108	111.515	107.684	155.051	183.737	181.087	184.701
C1rl	-0.715122	1.64162	3.5815	19.7651	8.75686e-06	7.54561e-05	9.93919	7.72657	8.46208	10.0276	10.4866	16.3663	14.8706	17.6383
Klhdc1	-0.715115	1.64161	2.62741	17.5236	2.83763e-05	0.000223538	4.27846	4.85576	5.68431	3.80771	5.92422	8.10825	8.4019	8.13953
Nexn	-0.712326	1.63844	3.8043	32.7159	1.0666e-08	1.38679e-07	9.87337	9.85917	9.98893	12.5431	16.1214	15.3177	18.737	19.0624
Col20a1	-0.712307	1.63842	2.31293	14.6461	0.000129703	0.000897381	4.50884	4.47846	2.75937	3.20468	6.04339	6.57274	6.63601	5.2915
Srp54c	-0.712179	1.63828	5.70679	10.1183	0.00146802	0.00804259	37.272	28.7245	51.8578	40.4203	96.7113	48.5559	37.7714	76.2171
Lzic	-0.710141	1.63596	4.5816	56.9665	4.43302e-14	9.743e-13	15.3695	19.6035	18.7086	18.9007	30.9319	29.568	27.4177	30.7943
Tprn	-0.709446	1.63518	4.26617	49.9565	1.57196e-12	3.02905e-11	14.0696	14.0587	16.5378	13.663	22.3691	25.8415	25.1128	22.056
Spryd4	-0.708501	1.63411	3.49458	27.9907	1.21898e-07	1.38895e-06	8.16199	8.44837	7.85502	9.66573	12.2911	14.5499	12.733	16.1982
Pard6g	-0.70841	1.634	3.96548	46.956	7.25982e-12	1.31589e-10	11.9797	10.9911	12.9691	11.4231	20.0709	18.4074	18.4024	20.4702
Tmem176a	-0.705566	1.63078	8.11711	58.8131	1.73387e-14	3.98759e-13	201.17	215.081	214.587	213.37	288.38	370.639	354.478	363.237
Rtp4	-0.70436	1.62942	2.54167	7.02392	0.0080428	0.0360164	3.25821	2.57552	4.54377	7.25361	5.2603	8.96963	6.32001	8.17189
Aox3	-0.701107	1.62575	6.63083	40.6505	1.82042e-10	2.89767e-09	74.4946	73.3286	71.7069	82.3052	88.2505	133.964	128.296	140.217
Gbp9	-0.700783	1.62539	3.4789	26.7463	2.32e-07	2.53885e-06	9.19869	6.98836	9.89695	7.80495	12.9209	14.5125	13.3092	14.321
Trf	-0.700349	1.6249	10.9716	10.8214	0.00100332	0.00571146	1363.04	1212.86	1800.55	1743.73	1921.64	2795.44	2616.69	2610.86
Med24	-0.700042	1.62455	6.66323	95.1585	1.75736e-22	7.33788e-21	69.5908	72.82	84.1977	82.2535	117.616	128.983	131.475	123.646
Arl6ip5	-0.699941	1.62444	6.45336	100.393	1.24941e-23	5.65768e-22	68.5541	68.4892	63.576	66.3852	95.0429	110.894	114.076	113.775
Map3k20	-0.699665	1.62413	5.82334	73.7522	8.85652e-18	2.67103e-16	43.7884	40.2733	42.4024	46.0716	80.5899	62.6189	69.9291	67.0581
Gprc5c	-0.699252	1.62366	5.29671	44.7173	2.27634e-11	3.91781e-10	30.3277	26.6247	27.6673	35.1309	40.329	54.4919	52.8093	46.8468
Il4ra	-0.698253	1.62254	6.95763	49.9173	1.60361e-12	3.08551e-11	82.1135	84.1064	111.24	101.637	132.495	158.776	156.978	166.788
H2bc21	-0.698153	1.62243	2.2407	17.527	2.83252e-05	0.000223336	3.45568	3.26452	4.23104	3.37698	5.10709	5.35556	6.09695	6.66697
F8a	-0.697241	1.6214	4.31041	61.3069	4.88364e-15	1.18598e-13	14.3493	16.4046	15.3973	14.3005	24.9907	24.5682	24.109	24.3539
Lyz1	-0.696467	1.62053	7.17901	26.0873	3.26329e-07	3.49968e-06	84.4338	119.409	129.378	109.08	132.716	198.081	169.228	216.709
Ero1a	-0.696128	1.62015	6.73725	42.8786	5.82458e-11	9.65762e-10	84.9439	70.4906	86.3132	83.9075	100.218	150.181	136.531	140.686
Pkp3	-0.695972	1.61998	6.2951	126.241	2.72331e-29	1.77923e-27	57.7098	63.8467	57.8181	60.2859	93.7832	98.4413	99.3357	96.7358
S100a10	-0.695556	1.61951	6.35839	81.9783	1.37586e-19	4.84393e-18	55.7023	61.1236	68.6716	65.0068	92.4213	98.2727	106.827	108.112
Klhdc8a	-0.69471	1.61856	6.083	103.551	2.5376e-24	1.2052e-22	48.6593	49.9028	54.654	53.8076	77.5256	84.7153	87.7924	85.0201
Col7a1	-0.694411	1.61822	4.22037	43.6374	3.95211e-11	6.63672e-10	12.967	13.4682	15.3421	15.093	21.8583	21.2537	26.6556	22.2502
H2bc4	-0.693225	1.61689	3.57341	37.2625	1.03252e-09	1.51076e-08	8.83667	8.87489	9.14272	9.44175	15.2872	15.5424	13.6996	14.1592
Dusp6	-0.692536	1.61612	7.11859	110.447	7.82276e-26	4.12564e-24	98.421	106.154	108.775	111.509	165.946	178.587	176.198	165.898
Tob1	-0.692034	1.61556	6.607	92.9093	5.47459e-22	2.20191e-20	68.0933	76.101	78.3478	75.5168	131.746	124.582	116.92	108.274
Chac1	-0.691702	1.61519	2.22453	12.7706	0.000352113	0.00222145	3.15948	2.77238	4.45179	3.82494	5.46459	4.49418	5.96683	6.99061
Rcn1	-0.69118	1.6146	3.71187	29.9818	4.36112e-08	5.29055e-07	9.3797	9.36703	10.2097	11.0441	13.0571	17.7895	16.3763	17.3633
Mkrn2os	-0.690629	1.61399	2.63447	16.0183	6.27344e-05	0.000461274	3.80125	3.85508	5.96025	5.30668	7.26909	6.9847	7.65837	8.59263
Gm13648	-0.690185	1.61349	3.12555	18.5915	1.61939e-05	0.000133328	5.05187	6.74229	7.9102	6.92625	8.92038	10.655	11.2831	12.0879
Rev1	-0.690098	1.61339	5.19998	49.0948	2.43882e-12	4.64826e-11	30.7885	26.9692	26.1773	28.4803	55.1055	39.9608	45.2624	41.0537
Chd9	-0.690058	1.61335	5.76612	104.857	1.31277e-24	6.39678e-23	44.0846	39.8632	42.3656	40.1791	63.7024	68.143	70.5611	66.2328
4833438C02Rik	-0.689898	1.61317	2.8765	23.6936	1.12959e-06	1.11911e-05	5.69364	5.82363	6.19939	4.66919	8.39265	8.59512	9.44284	9.67682
AI413582	-0.689396	1.61261	3.5614	28.2624	1.05935e-07	1.21603e-06	9.2316	8.02185	10.5408	8.27015	12.7677	15.2615	14.7219	15.3891
Mtap	-0.688123	1.61119	6.055	55.4547	9.56393e-14	2.04051e-12	51.9504	46.95	56.1441	48.5699	66.29	86.4381	84.335	90.975
Ufsp1	-0.687987	1.61103	1.75057	7.97713	0.00473719	0.0227621	3.43922	2.00136	2.17071	2.60165	2.68973	5.18703	4.83295	3.7704
Mpzl2	-0.686931	1.60986	5.85088	101.374	7.61536e-24	3.50894e-22	42.077	43.8003	44.0764	46.8642	65.4559	71.8882	74.446	72.8674
Eva1c	-0.686233	1.60908	4.88378	36.3106	1.68248e-09	2.40548e-08	17.41	22.0478	25.0735	25.9131	32.379	39.1555	39.5187	34.4676
Ebpl	-0.685511	1.60827	3.19067	23.4228	1.3003e-06	1.27668e-05	6.73035	6.72589	7.61587	6.8401	8.97146	11.5725	11.7664	12.5734
Eid2	-0.682531	1.60495	2.58137	15.972	6.42847e-05	0.000471086	3.71897	4.70812	5.31639	4.54858	5.63482	8.33296	7.19366	8.18808
Cmtm3	-0.682501	1.60492	1.65434	9.30411	0.0022864	0.0119265	2.30379	2.62474	2.81456	1.82632	3.03021	3.2021	4.74001	4.38531
Mgat5	-0.682473	1.60489	4.31415	42.0062	9.0983e-11	1.48513e-09	15.1556	13.9767	17.1081	14.7657	21.1774	27.8452	24.332	24.548
Poglut1	-0.680829	1.60306	5.18991	90.7838	1.6026e-21	6.32943e-20	28.0568	27.3957	27.7777	28.8594	42.1846	45.0354	44.017	48.4326
Lyrm7	-0.680226	1.60239	1.4431	9.94815	0.00161011	0.00872818	2.38606	1.93574	1.93156	1.99862	2.91104	2.88377	3.68048	3.75422
Wasf1	-0.680036	1.60218	1.48044	8.86203	0.00291163	0.0147799	2.36961	2.42788	1.96835	1.70572	4.13674	3.01485	3.73624	2.70239
Frs3	-0.677864	1.59977	2.27737	19.6179	9.45813e-06	8.09939e-05	3.50505	3.31373	4.01029	3.99724	6.09446	5.78626	5.98542	5.84169
Mctp2	-0.677191	1.59902	3.44265	27.9585	1.23948e-07	1.40986e-06	8.09616	7.23443	8.51727	9.5279	14.0105	14.063	12.1753	13.1074
Ulk4	-0.675678	1.59735	2.45381	16.9956	3.74666e-05	0.000287642	3.50505	4.11756	3.86312	5.28945	6.2647	6.36676	6.89625	7.2657
Plod2	-0.675145	1.59676	5.83726	69.3706	8.15947e-17	2.29198e-15	43.5416	39.896	47.59	45.0206	61.1829	74.8655	75.5056	69.5501
H2-T22	-0.671956	1.59323	5.16851	55.3019	1.03369e-13	2.19651e-12	28.6986	28.544	30.7394	22.8807	45.7085	41.0656	42.8088	47.0086
Dixdc1	-0.671859	1.59312	3.36793	24.0221	9.52354e-07	9.53588e-06	8.32654	7.136	7.70785	8.58028	10.5036	13.5762	11.9708	14.5314
Ctsl	-0.671673	1.59292	7.72023	75.4857	3.68072e-18	1.15773e-16	161.413	175.939	157.395	155.754	233.786	259.314	264.195	278.929
Snhg20	-0.670763	1.59191	3.35	26.5564	2.55955e-07	2.7836e-06	8.45819	7.80859	6.80645	8.28738	11.3377	11.8909	13.2534	13.4634
Taldo1	-0.669885	1.59095	7.76736	77.2854	1.47956e-18	4.79741e-17	159.126	171.477	170.492	171.537	239.08	269.201	279.772	282.068
Gm14440	-0.668703	1.58964	3.10454	17.3145	3.16759e-05	0.000246646	6.87845	7.69376	5.37158	6.51274	8.1373	11.8347	10.4838	11.6348
Adamts15	-0.667712	1.58855	1.43098	8.54971	0.00345578	0.0172127	1.61265	2.06698	1.91317	2.63611	3.26854	3.25828	2.76965	3.7704
Pea15a	-0.666661	1.58739	5.6501	99.8287	1.66165e-23	7.44737e-22	36.8935	38.0915	39.5326	40.6616	59.4806	60.6153	63.0514	63.1582
Dynlt1f	-0.666529	1.58725	4.01022	7.19542	0.007309	0.0331543	14.1354	11.1223	18.4878	5.97863	22.1477	17.4524	14.3316	24.9688
Elovl7	-0.665498	1.58612	4.50497	46.4788	9.26149e-12	1.66491e-10	20.191	16.6179	16.5195	16.7987	27.4761	30.3919	25.0384	28.3508
Mab21l3	-0.664425	1.58494	2.96231	16.097	6.01789e-05	0.000443722	4.73922	5.16745	6.19939	7.92556	8.68205	9.64376	9.81461	9.93573
Aldh1a1	-0.664364	1.58487	5.65163	60.7372	6.52265e-15	1.56021e-13	39.3125	40.5686	41.2802	34.3211	53.2159	67.188	61.6759	64.3557
Elf3	-0.663949	1.58441	6.50913	57.2998	3.74199e-14	8.28665e-13	64.6541	65.8153	70.272	81.1164	93.9024	119.171	113.946	119.552
Arhgef40	-0.663024	1.5834	4.5359	53.3981	2.72356e-13	5.62356e-12	19.0885	16.2406	16.869	19.5382	29.3998	27.5269	26.9902	29.6616
Arrdc4	-0.662993	1.58336	5.55683	34.8545	3.55295e-09	4.87792e-08	35.3631	30.9883	37.3435	41.9882	44.1593	61.3643	61.6573	63.4819
Gm14322	-0.662788	1.58314	2.14807	11.1718	0.000830508	0.00482044	2.6329	3.98632	3.21927	3.79048	4.3921	4.96232	7.17507	5.06496
Gm16638	-0.661734	1.58198	1.5876	7.5443	0.00602003	0.0280287	2.83037	1.50922	3.03531	1.84355	3.79627	3.7826	3.14142	3.85131
1110019D14Rik	-0.661011	1.58119	2.0155	8.88154	0.00288069	0.0146511	3.91644	3.67463	1.78439	3.03239	4.13674	5.20576	4.88872	5.42096
Mapk13	-0.659256	1.57927	6.05412	77.1504	1.5842e-18	5.12406e-17	52.3618	50.0176	51.2692	52.3431	69.6777	83.6292	85.3387	86.6868
Mlph	-0.659081	1.57908	6.60403	61.4478	4.54638e-15	1.10766e-13	79.9414	64.4209	82.0086	75.2928	105.581	125.818	113.946	130.961
Akip1	-0.658534	1.57848	4.28491	51.2708	8.0465e-13	1.58659e-11	14.629	15.9289	14.8822	14.938	21.8413	24.3435	23.3469	25.7779
Slc43a2	-0.658392	1.57832	6.49245	104.091	1.9319e-24	9.25904e-23	72.8161	72.7708	64.2566	69.4003	116.986	105.501	109.671	108.63
Tmem25	-0.657261	1.57709	1.20645	7.30759	0.00686639	0.0313578	1.51392	2.149	1.67402	1.72295	2.29819	3.25828	2.67671	2.91275
Acsl1	-0.656724	1.5765	5.49665	45.6289	1.42918e-11	2.52427e-10	31.496	36.6479	31.8432	40.093	48.3131	63.705	53.906	54.954
Vmac	-0.656504	1.57626	4.69616	72.1983	1.9462e-17	5.72396e-16	20.3062	19.3246	20.8425	19.9345	33.0939	30.7851	31.4328	31.4092
Hexb	-0.655737	1.57542	4.1189	34.4495	4.37466e-09	5.9381e-08	11.486	13.7963	13.429	15.1619	18.8452	23.6881	21.6739	20.6806
Plekha2	-0.655339	1.57499	5.88411	63.4912	1.61083e-15	4.0758e-14	49.0048	40.7654	45.5849	48.0358	63.0215	77.3373	71.1001	77.3822
Plcb1	-0.654489	1.57406	2.4165	17.09	3.56495e-05	0.000274897	4.08099	3.96991	4.04708	4.39352	5.27733	6.23567	7.24943	7.20098
Nek7	-0.654376	1.57393	6.4999	107.527	3.41227e-25	1.73682e-23	76.4034	70.3265	68.782	65.6615	107.283	111.98	111.957	111.38
Gjb1	-0.653548	1.57303	2.03922	11.8609	0.000573251	0.00345556	2.81391	2.67395	3.56879	3.63542	3.83032	5.54282	5.7066	4.88695
Ltbp4	-0.653234	1.57269	3.93758	21.0713	4.425e-06	4.00891e-05	13.4278	11.7293	10.2833	12.0951	13.9424	18.3887	22.9193	19.5478
D930048N14Rik	-0.652867	1.57229	3.62531	31.3705	2.13201e-08	2.67025e-07	8.29363	10.3677	10.0257	9.59682	13.9764	15.3926	14.9264	15.8907
Acad11	-0.652514	1.5719	5.36537	80.9874	2.27156e-19	7.91252e-18	34.4745	32.2186	29.3781	32.0296	49.5047	52.9564	48.5711	50.3907
Rac3	-0.651953	1.57129	4.83774	59.2738	1.3719e-14	3.18582e-13	20.4214	23.5078	21.983	22.9497	31.6299	36.1407	38.1245	33.7718
Esrra	-0.651779	1.5711	6.24419	85.293	2.5727e-20	9.50343e-19	52.477	59.5979	65.2684	58.4424	90.8892	94.434	94.1496	90.9265
Gcnt4	-0.650577	1.5698	2.04599	7.31258	0.00684736	0.0312873	2.32024	3.75665	3.75275	2.92901	2.91104	5.599	4.94448	6.56988
Ermp1	-0.650392	1.56959	4.92598	58.513	2.01954e-14	4.61228e-13	24.9303	21.3588	24.1537	24.104	32.8897	36.9646	40.1507	38.3998
Tmem132a	-0.649561	1.56869	6.6293	89.0114	3.92535e-21	1.52283e-19	70.068	76.4126	77.4648	84.2866	130.146	114.545	120.954	117.837
Cd38	-0.648864	1.56793	4.96606	55.9314	7.50449e-14	1.61291e-12	26.2961	23.6062	25.2759	22.0882	33.6898	41.2903	39.8904	37.6716
Aga	-0.648716	1.56777	5.06628	80.2494	3.30018e-19	1.12859e-17	26.0822	24.771	26.1405	27.2915	42.5761	40.9158	41.6935	38.3189
Pycr2	-0.647885	1.56687	5.58146	62.3433	2.88507e-15	7.14843e-14	32.5821	39.0266	39.5326	38.0082	53.318	55.6717	63.1258	61.5562
Dipk1b	-0.647601	1.56656	2.60194	14.3894	0.000148639	0.00101505	3.9658	4.2652	5.64752	4.96209	7.25207	7.4154	8.94096	5.90642
Doc2g	-0.647593	1.56655	1.83433	11.5674	0.000671173	0.00398726	3.14302	2.62474	2.88814	2.36044	3.7452	5.24321	4.40542	3.88367
Tspan12	-0.647553	1.56651	4.91683	39.5143	3.25667e-10	5.04026e-09	22.8898	21.2604	24.1905	25.7236	30.7447	43.9681	35.3177	37.3318
Srgap3	-0.646768	1.56566	2.54172	12.0841	0.000508531	0.00310245	4.55821	3.10047	4.52537	5.87525	7.69468	5.87989	7.17507	7.50843
Rasal2	-0.646453	1.56531	3.69875	28.7374	8.28882e-08	9.68544e-07	9.69236	10.6794	8.7932	11.2164	14.7765	17.8644	15.2981	15.3081
Rasgrf1	-0.645461	1.56424	1.54347	7.27302	0.0069998	0.0318839	1.99113	1.47641	2.88814	2.65334	3.06425	4.15712	3.23436	3.62476
Tlr2	-0.6449	1.56363	2.43802	18.2887	1.89828e-05	0.000154642	4.08099	4.6425	4.08387	3.99724	5.83911	6.44166	7.37954	6.63461
Mien1	-0.643734	1.56237	5.34317	53.7917	2.2291e-13	4.62442e-12	27.1847	31.9234	33.1125	34.4245	45.0956	55.4282	49.2032	48.1414
Mtres1	-0.643654	1.56228	3.39882	26.8219	2.23093e-07	2.4475e-06	8.83667	8.51399	8.18614	7.28807	11.9846	12.0594	13.6066	13.6414
Vill	-0.643502	1.56212	6.38869	59.9169	9.89464e-15	2.32444e-13	62.6465	62.1242	69.5362	67.2294	84.3521	103.535	110.675	109.973
Lancl1	-0.643347	1.56195	5.38254	77.1993	1.54546e-18	5.00492e-17	34.1783	33.2521	30.3531	32.3569	46.5596	53.0313	52.0286	51.7176
Wdr31	-0.64298	1.56155	2.19057	15.1153	0.000101142	0.000714661	3.50505	3.23171	3.44002	3.98001	4.52829	6.04842	5.76236	5.77696
Rb1	-0.642595	1.56113	4.33957	44.4801	2.56951e-11	4.39933e-10	18.0024	14.6493	15.3053	15.1792	25.212	24.4371	22.845	26.0692
Mrps6	-0.64069	1.55907	3.66796	21.0583	4.4553e-06	4.03497e-05	7.66832	10.5318	10.7616	10.6823	13.8913	13.6511	17.696	16.5542
Ttc28	-0.640326	1.55868	3.84991	12.1414	0.000493155	0.00301461	13.1809	11.6309	9.14272	11.0096	26.3015	15.2053	14.0899	14.499
R3hdml	-0.640251	1.5586	2.12874	11.1871	0.000823698	0.00478619	2.41898	3.13328	3.86312	4.16953	4.57936	5.07468	5.74378	5.76078
Dll1	-0.637719	1.55587	4.14	41.4606	1.20272e-10	1.94151e-09	13.6582	14.3212	14.4039	12.6981	19.3048	21.9466	23.2539	21.2146
Runx2	-0.637624	1.55576	3.23933	18.4604	1.73472e-05	0.000142199	8.22781	6.67667	6.34656	8.20123	10.1291	13.726	11.5991	10.405
Mapk11	-0.637423	1.55555	4.10393	30.0959	4.11193e-08	5.00675e-07	13.0822	12.1722	14.1648	14.3177	17.0747	20.3174	22.8822	23.302
Asph	-0.637226	1.55534	7.20711	78.9853	6.25724e-19	2.09618e-17	111.799	107.45	123.05	120.21	162.269	189.448	182.686	184.928
Cep126	-0.637018	1.55511	1.61996	10.372	0.00127943	0.00711026	2.50125	2.149	2.00514	2.86009	3.83032	3.74515	3.47601	3.75422
Xbp1	-0.636844	1.55492	7.42762	72.6239	1.56866e-17	4.63433e-16	128.485	126.742	142.439	141.316	190.205	218.024	226.442	203.407
2300009A05Rik	-0.636543	1.5546	2.54364	13.4244	0.000248378	0.00162072	5.00251	5.41352	3.93671	3.79048	5.66887	6.62892	8.0859	7.84826
Comtd1	-0.635899	1.55391	2.25852	15.5912	7.86188e-05	0.000567733	3.6696	4.05194	3.36644	3.79048	6.24767	6.04842	4.77719	6.05206
Cpne8	-0.635248	1.5532	3.80278	19.9884	7.79123e-06	6.78928e-05	10.2025	9.69512	11.3502	12.388	12.6656	18.4449	19.8151	16.8616
Fam118a	-0.635037	1.55298	2.98151	15.4559	8.44514e-05	0.000606848	5.10124	5.93847	6.30977	7.3053	7.88194	11.1605	8.62496	10.6154
Trim13	-0.633877	1.55173	1.8551	12.2213	0.000472481	0.00289935	3.11011	2.87081	2.70419	2.54996	3.55794	4.70016	4.49836	4.69277
Pxylp1	-0.633633	1.55147	4.28675	31.291	2.22104e-08	2.77911e-07	15.4189	12.7956	14.5879	18.2977	21.8413	23.4072	26.4325	23.124
N4bp1	-0.633373	1.55119	6.21434	66.5025	3.49451e-16	9.29886e-15	63.206	55.9561	57.2478	56.3231	104.202	85.5205	86.4169	84.8744
Flrt2	-0.632057	1.54977	3.93627	18.8513	1.41313e-05	0.000117675	14.662	9.84276	12.7115	10.7167	17.8748	23.2761	16.5993	16.5542
Ankrd22	-0.631098	1.54874	1.42812	6.69928	0.00964521	0.042143	2.23796	2.05058	2.17071	1.87801	2.24712	3.29573	2.89977	4.46622
Gpr137	-0.62996	1.54752	4.84666	50.7338	1.05784e-12	2.06873e-11	20.5366	24.2624	20.8977	24.552	34.0983	37.5264	31.9346	36.1182
Rras	-0.629766	1.54731	5.89289	56.6413	5.23008e-14	1.13711e-12	45.977	46.4742	50.5149	43.5561	60.6552	72.375	77.9592	77.6087
Nlrx1	-0.629567	1.5471	3.67447	30.2668	3.76525e-08	4.59742e-07	10.2518	10.1052	10.6512	8.99378	13.721	16.0105	16.3391	15.826
Ceacam2	-0.629468	1.54699	3.87939	26.0282	3.36464e-07	3.60101e-06	12.2923	11.1715	12.2884	10.3721	14.419	20.1115	19.1273	17.7193
Gm16136	-0.628771	1.54625	4.24778	28.2393	1.07207e-07	1.22956e-06	15.2873	14.2392	13.7049	16.3508	17.7557	24.4184	24.5551	25.4219
B3gntl1	-0.628717	1.54619	3.09676	20.2696	6.72599e-06	5.92194e-05	6.96073	6.25015	7.24795	6.32322	8.81824	10.1868	10.6139	11.7805
Fnbp1	-0.628136	1.54557	4.65415	46.6778	8.36712e-12	1.51138e-10	20.5695	19.1278	18.1935	21.1233	26.676	32.5641	32.7711	30.1632
Cradd	-0.627643	1.54504	3.53813	20.178	7.05599e-06	6.1814e-05	7.7506	8.25152	10.5224	9.90695	12.0187	15.842	14.2386	14.1754
P2rx4	-0.626865	1.54421	6.17794	91.9544	8.86978e-22	3.53499e-20	53.777	59.0238	55.2611	59.4934	82.4965	88.2732	88.4244	92.2049
Ceacam1	-0.626598	1.54392	6.75133	67.6712	1.93168e-16	5.26283e-15	87.0667	78.0531	87.141	86.4403	113.343	138.065	132.348	139.165
Sqor	-0.62627	1.54357	4.97732	32.9681	9.36812e-09	1.22838e-07	22.6758	21.5556	28.4399	26.3266	31.0852	38.3316	39.9648	43.3839
Ppp1r13l	-0.625666	1.54292	5.45477	84.8417	3.23236e-20	1.18734e-18	33.915	34.138	35.8903	33.9421	56.5355	53.0875	51.9356	51.1674
Ttc30b	-0.624892	1.5421	3.21483	23.0877	1.54777e-06	1.49947e-05	7.53667	6.85712	8.13095	6.59889	11.1505	12.1905	10.7254	10.8419
Akr1b10	-0.624414	1.54158	5.27445	78.4558	8.18102e-19	2.70272e-17	30.8543	31.8905	29.3045	29.6691	50.1857	45.1478	46.1733	46.151
Fcamr	-0.623617	1.54073	1.38369	7.59443	0.00585489	0.0273473	2.15569	1.70608	2.1891	2.06754	2.43438	3.74515	3.04848	3.28494
Tchh	-0.623393	1.54049	4.15547	39.0343	4.16433e-10	6.35514e-09	12.9835	13.1237	14.2568	15.6616	22.9819	20.2051	22.0457	21.0527
Pnpla7	-0.622986	1.54006	2.74259	15.2412	9.46142e-05	0.000671971	5.28225	4.60969	5.99704	5.09992	6.72434	8.95091	9.44284	7.21716
Clic1	-0.622834	1.5399	7.97809	55.9293	7.51245e-14	1.6133e-12	175.598	203.827	205.187	209.476	283.75	312.252	305.368	321.422
Vamp5	-0.621206	1.53816	4.30968	43.0192	5.42048e-11	9.01605e-10	16.0278	16.0601	16.5195	13.8008	24.7183	23.8566	22.1386	25.2601
Itprid2	-0.620983	1.53792	5.95496	77.8885	1.09024e-18	3.55263e-17	46.6023	45.5884	52.3177	50.9475	71.329	80.3147	74.2601	74.6636
Prob1	-0.619868	1.53673	3.86765	30.4348	3.4527e-08	4.23351e-07	11.6012	10.7778	11.4422	12.1123	18.7941	16.7408	19.6478	15.4214
B2m	-0.617134	1.53383	7.21998	86.0324	1.77008e-20	6.58491e-19	120.274	119.475	118.248	112.595	163.887	184.617	184.805	188.52
Abcc1	-0.615822	1.53243	6.39899	62.7045	2.40169e-15	5.99602e-14	64.2263	70.6054	68.1749	63.4734	86.4801	104.939	110.396	106.574
Glrx3	-0.613205	1.52965	6.7713	73.6989	9.09879e-18	2.73109e-16	89.2553	82.0722	89.4037	84.6312	118.195	130.144	138.111	141.819
Slc22a5	-0.61206	1.52844	3.81386	26.382	2.80136e-07	3.02902e-06	10.6962	11.6801	9.28989	12.7153	16.1554	17.546	16.0789	18.0753
Gsap	-0.611843	1.52821	7.83509	65.7087	5.22753e-16	1.37159e-14	198.274	179.975	176.471	167.729	283.716	267.76	272.987	279.608
Igsf9b	-0.611591	1.52794	5.30216	47.3861	5.82942e-12	1.06767e-10	34.7213	27.3137	32.0271	30.7029	54.2203	46.9455	45.1509	44.3062
Pla2g15	-0.611469	1.52781	3.58794	19.7907	8.64013e-06	7.46216e-05	9.72527	8.02185	10.4304	9.78634	11.5761	15.6173	15.7257	15.0816
Sdhaf1	-0.611222	1.52755	3.73288	26.7789	2.28113e-07	2.49845e-06	8.83667	10.9911	11.7917	10.3721	16.2235	16.179	16.8781	14.855
Hacl1	-0.611154	1.52748	2.90111	11.8478	0.000577302	0.00347653	7.40503	6.31577	4.91169	4.89317	6.79243	8.98836	10.0377	10.1461
Net1	-0.610448	1.52673	7.52985	79.3675	5.15674e-19	1.74307e-17	153.695	146.001	133.903	151.395	218.294	223.735	221.442	229.703
Igtp	-0.609674	1.52591	3.27898	16.6422	4.51351e-05	0.000340836	8.11262	6.62746	7.32154	8.58028	9.87371	14.4188	11.7292	10.761
Cadm4	-0.609488	1.52572	4.80708	44.5338	2.50003e-11	4.29156e-10	22.0505	21.49	23.6386	21.399	28.6508	35.298	33.5704	37.6069
Lgals3bp	-0.608806	1.525	6.83231	44.1334	3.06743e-11	5.19426e-10	88.1527	79.1194	96.3389	97.3465	115.318	133.252	150.361	151.496
Ces1d	-0.608799	1.52499	8.93096	25.9805	3.44887e-07	3.68666e-06	435.086	414.758	353.384	343.039	520.344	623.605	600.494	613.636
Mgst3	-0.607939	1.52408	5.5478	37.8398	7.68001e-10	1.13766e-08	33.4049	34.7778	40.7468	39.2487	45.4701	59.0423	63.1072	58.2065
Tec	-0.605993	1.52203	3.64224	21.0484	4.47828e-06	4.05298e-05	9.77464	10.0888	7.9286	11.6988	15.117	14.9993	13.4951	16.5056
Ldhd	-0.605476	1.52148	3.6421	26.6808	2.4e-07	2.61768e-06	10.7291	9.71153	9.58422	9.47621	12.9209	15.7671	16.116	15.3243
Fndc3a	-0.604499	1.52045	6.53797	83.8874	5.23775e-20	1.90269e-18	78.6578	68.965	76.8761	70.3479	104.525	112.355	115.322	116.089
Syne4	-0.602204	1.51803	4.39934	32.246	1.35835e-08	1.73604e-07	15.2544	15.7812	17.4944	18.4183	21.62	27.1336	28.4215	24.4671
Anxa1	-0.602048	1.51787	9.8776	17.3157	3.16564e-05	0.000246567	714.157	734.27	792.474	747.897	998.521	1152.42	1147.64	1238.02
C2cd2	-0.601788	1.5176	4.83928	34.5783	4.09446e-09	5.59214e-08	24.5024	26.7723	19.3156	20.2446	36.8391	31.9274	33.7377	35.39
Sptssa	-0.601657	1.51746	4.61742	41.0726	1.46678e-10	2.3533e-09	19.6809	17.9794	19.9779	20.2619	25.3652	31.4218	32.5295	28.9172
Pcx	-0.601392	1.51718	6.25944	55.8625	7.7721e-14	1.66634e-12	62.3503	65.2575	58.0572	57.7015	107.13	82.824	88.2199	91.0559
Rpp40	-0.600889	1.51665	1.53938	7.49176	0.00619819	0.0287394	2.02404	2.80519	2.37306	1.9297	3.62603	4.00731	2.67671	3.54385
Trps1	-0.600882	1.51664	3.51685	21.6769	3.22652e-06	2.9786e-05	9.28097	8.26792	9.41866	9.32114	12.0868	14.7746	12.5471	15.6156
Slc35d1	-0.600874	1.51663	4.33725	35.4079	2.67402e-09	3.73584e-08	14.4316	14.6821	17.0161	18.0393	23.067	26.1786	22.9007	25.1468
Pgpep1	-0.600573	1.51632	5.57294	74.6029	5.75572e-18	1.77427e-16	35.8568	39.371	36.0742	39.9207	59.0209	58.9112	56.9545	54.4523
Rsph9	-0.600542	1.51629	2.13412	9.51827	0.00203437	0.0107441	3.17593	3.18249	2.6306	4.85871	4.71555	5.26194	5.59507	5.43714
Ppil3	-0.600403	1.51614	3.77454	34.43	4.4187e-09	5.99136e-08	10.6139	10.827	11.2215	10.7512	16.0533	16.0667	16.4878	17.2014
Rnf169	-0.599958	1.51567	6.08572	86.9835	1.09428e-20	4.13528e-19	53.1846	51.7237	56.1441	54.8414	86.5141	83.0862	79.3905	78.2075
Rasa3	-0.599912	1.51562	5.07193	62.6609	2.45537e-15	6.12421e-14	27.234	23.9507	28.4399	27.257	40.1247	38.9496	41.9723	40.908
4833418N02Rik	-0.599672	1.51537	1.60217	8.6997	0.00318262	0.0160018	2.10632	2.59193	2.02354	2.82563	3.13235	3.7077	3.90354	3.73803
Gm12669	-0.598802	1.51446	2.85088	17.5538	2.79286e-05	0.000220872	6.28605	6.21734	5.40837	4.92763	8.08623	8.10825	9.08966	9.32081
Clybl	-0.59838	1.51402	4.19365	19.9853	7.80389e-06	6.79595e-05	13.8721	13.501	15.3053	15.4548	16.4789	21.4223	27.8266	22.2988
Igsf10	-0.598219	1.51385	2.50413	14.8171	0.000118454	0.000826316	4.49238	4.6261	4.50698	4.3246	5.49863	7.90227	7.19366	6.60224
Galnt1	-0.597976	1.51359	7.07015	94.1787	2.88283e-22	1.18489e-20	106.978	101.938	110.044	108.632	159.971	166.472	157.926	162.807
Snhg4	-0.597275	1.51286	1.93275	9.01898	0.00267191	0.0137034	3.0772	3.60901	2.26269	3.08408	3.77925	4.70016	4.10801	5.63133
Elmod2	-0.596886	1.51245	3.9706	22.9437	1.66814e-06	1.60837e-05	15.6493	11.4176	10.688	12.0434	17.5343	19.868	18.2723	19.6773
1810037I17Rik	-0.596104	1.51163	6.10298	58.3275	2.21918e-14	5.03321e-13	48.5441	53.2986	59.0506	57.9599	74.0869	86.7189	83.0338	86.9457
Emd	-0.592695	1.50806	5.39359	73.4603	1.02681e-17	3.07506e-16	32.1707	32.8912	35.6511	33.2873	48.1258	50.1101	51.6382	52.1707
Tor4a	-0.591542	1.50686	5.93042	74.5029	6.05493e-18	1.86432e-16	45.977	47.721	50.5517	50.2756	68.6052	78.7231	73.9999	71.7994
Mak16	-0.590866	1.50615	5.4178	59.897	9.9954e-15	2.34602e-13	33.1581	32.8912	36.994	33.339	49.0451	51.8703	47.9391	56.4913
Elk3	-0.590714	1.50599	6.10742	73.3416	1.09043e-17	3.25443e-16	54.9453	52.019	58.9034	54.1522	79.4153	88.217	77.3086	86.3632
Slc39a4	-0.589656	1.50489	8.08687	49.6299	1.85658e-12	3.56181e-11	222.019	221.839	214.79	209.579	289.589	349.984	337.749	329.303
9930111J21Rik1	-0.589319	1.50454	3.17282	9.58428	0.0019625	0.0104022	5.80883	5.77442	10.3936	6.75395	9.0055	12.9395	10.3351	10.9228
Rad9b	-0.588124	1.50329	1.63344	7.00628	0.00812244	0.0363049	2.96201	2.29664	2.44664	2.102	2.53652	4.21329	3.69907	4.3044
Arhgap32	-0.588081	1.50325	5.56947	53.3154	2.84072e-13	5.85626e-12	36.877	36.6315	41.3906	36.7677	49.8963	62.75	58.9248	56.4265
Gnb1l	-0.587955	1.50311	2.32102	11.6607	0.000638352	0.00380519	4.64048	3.51059	3.9551	3.75602	4.90281	5.37429	6.54307	7.02297
Tmem216	-0.587325	1.50246	2.28125	9.92759	0.0016282	0.00880802	3.48859	4.49486	4.54377	2.91178	4.88578	5.24321	6.67319	6.39188
Fam71e1	-0.586927	1.50204	1.50201	7.68553	0.00556652	0.0261729	2.22151	1.80451	2.1891	2.73949	3.04723	3.65152	3.29012	3.46294
Sac3d1	-0.58608	1.50116	4.17368	29.5448	5.46381e-08	6.51096e-07	14.4151	14.8954	13.1346	15.1619	23.9352	23.4259	20.856	18.3018
Mtln	-0.586008	1.50109	3.22063	15.4057	8.67245e-05	0.000621143	6.33541	8.94051	6.97202	7.46036	9.31193	12.6773	11.5805	11.0523
Sh3pxd2b	-0.585811	1.50088	5.59738	32.5553	1.15849e-08	1.49811e-07	35.2644	35.1879	42.292	42.0399	46.2362	65.278	61.2112	59.582
Tmem203	-0.585503	1.50056	3.3813	21.3594	3.80746e-06	3.48186e-05	7.79996	7.56252	9.52904	8.35629	12.4102	11.5351	13.6252	12.2983
Nfe2l2	-0.585427	1.50048	9.76	18.8776	1.3938e-05	0.000116322	682.431	706.776	716.499	668.28	994.282	1023.23	1046.98	1097.82
Morn2	-0.585293	1.50034	3.10924	18.5457	1.65878e-05	0.0001364	7.53667	5.85644	6.53052	7.58097	9.92478	10.6737	10.205	10.4697
Zfp677	-0.585081	1.50012	1.62345	7.13633	0.00755375	0.0341348	3.14302	1.90293	2.81456	1.89524	3.50687	3.83878	3.42024	3.86749
Hnmt	-0.584892	1.49993	3.18397	12.3345	0.000444668	0.00274794	7.73414	5.93847	7.24795	8.06339	7.81385	12.8084	11.3574	11.5054
Eef2kmt	-0.584771	1.4998	4.61116	40.982	1.53636e-10	2.45893e-09	20.1088	19.9808	19.0949	18.918	24.8715	29.9799	30.5591	31.749
Tmem179b	-0.584557	1.49958	4.13758	26.3802	2.80398e-07	3.03061e-06	13.8885	13.5502	15.9124	12.8876	17.3471	23.4446	21.581	21.9589
Rnf186	-0.583915	1.49891	2.97275	16.0078	6.30837e-05	0.00046332	5.16706	5.93847	7.0272	6.90902	9.20979	9.92465	9.9819	8.41462
Nme4	-0.582456	1.4974	2.896	16.9583	3.82107e-05	0.000293012	5.46326	5.80723	6.27298	6.20261	7.71171	8.68875	10.2607	8.90008
Casp3	-0.582407	1.49735	6.18176	70.7656	4.02291e-17	1.15853e-15	55.6529	56.6943	57.8181	62.2845	78.9897	87.7301	88.1456	93.1758
Dnajc15	-0.581585	1.49649	3.90692	20.3975	6.29126e-06	5.56155e-05	10.943	10.7286	11.7917	14.5072	15.2191	19.9429	19.5363	17.1043
Mxra7	-0.581198	1.49609	1.69263	9.38182	0.00219148	0.0114861	2.53416	2.5099	2.6306	2.58442	3.30258	4.3631	4.21954	3.47912
Cib1	-0.580907	1.49579	5.28691	44.8784	2.09655e-11	3.62024e-10	26.9543	34.0231	30.2427	33.8215	44.2955	44.0055	47.5674	51.1512
Susd1	-0.578295	1.49308	2.97793	16.7234	4.32454e-05	0.000328076	6.28605	5.84004	5.79468	7.25361	8.95443	8.46404	9.62872	10.5345
Kif7	-0.578026	1.4928	1.76619	7.34141	0.00673838	0.0308483	2.13923	3.23171	2.24429	3.18745	5.12411	3.7077	3.6433	3.65713
Repin1	-0.577088	1.49183	4.18528	31.1396	2.40124e-08	2.99744e-07	13.0164	14.5345	14.9742	15.7822	20.5305	24.8116	21.0047	20.6482
Fuom	-0.577043	1.49179	2.87236	13.6659	0.00021838	0.00143892	5.34808	5.7088	6.6041	5.75464	6.63922	9.83102	9.64731	8.81917
5730409E04Rik	-0.576705	1.49144	1.96577	9.58554	0.00196116	0.0103993	3.60378	2.41148	3.27446	3.15299	3.91544	4.70016	5.35342	4.59568
H2aw	-0.576695	1.49143	2.67992	14.2471	0.000160309	0.00108823	5.49618	5.29869	5.00366	4.66919	7.67766	9.25052	6.85907	6.76406
Nenf	-0.576687	1.49142	4.99481	34.7783	3.69475e-09	5.06202e-08	20.9974	27.7402	28.0536	25.4996	33.8089	38.1256	41.8422	38.772
Zc3h6	-0.575041	1.48972	2.58033	15.1837	9.75405e-05	0.000691258	4.44302	4.60969	4.93008	5.13438	7.21802	8.18315	6.28284	6.79643
Glod4	-0.574805	1.48948	6.18965	67.6325	1.9699e-16	5.3614e-15	55.9491	61.7961	58.6275	58.0805	79.3812	84.1161	92.9971	92.7227
Fbxl4	-0.572667	1.48727	4.26941	34.6888	3.86853e-09	5.29734e-08	17.048	14.9282	15.4709	14.4728	20.6667	23.4634	23.0495	24.9202
Nudcd2	-0.572123	1.48671	5.05937	43.6671	3.89255e-11	6.54088e-10	24.9796	28.3472	27.4466	26.3956	34.9325	44.2864	37.6041	42.51
Rab27b	-0.572025	1.48661	5.11065	47.1536	6.56366e-12	1.19548e-10	29.472	26.2474	26.49	28.8421	37.9797	43.7995	37.79	45.5199
Aig1	-0.571751	1.48633	5.39894	41.5253	1.16355e-10	1.88174e-09	32.7796	37.911	29.4885	35.4583	44.9083	50.6157	50.5787	55.5365
Ccdc163	-0.57096	1.48551	3.81775	26.0767	3.28114e-07	3.51594e-06	11.2063	11.959	10.3752	11.7333	15.0148	16.1229	17.7332	18.3989
Amd1	-0.570192	1.48472	6.43854	51.1322	8.63509e-13	1.69882e-11	65.1313	65.7497	73.8592	74.4313	88.5569	108.141	104.745	113.015
Mettl22	-0.570005	1.48453	3.159	18.2856	1.90142e-05	0.000154849	6.35187	7.66095	7.65266	6.99517	9.66942	11.0295	10.3351	11.5054
Lima1	-0.56978	1.4843	7.02103	59.2338	1.40006e-14	3.24547e-13	106.748	104.005	101.619	105.754	133.414	160.611	161.848	164.781
Tmem159	-0.569366	1.48387	4.35649	36.1931	1.78706e-09	2.54255e-08	16.9328	18.5044	14.9926	15.4204	24.4289	24.4746	25.4659	23.3991
Tubb6	-0.567658	1.48212	5.69275	43.3254	4.6353e-11	7.7493e-10	37.0745	40.8803	47.774	40.9028	55.2417	63.4054	60.7651	67.495
Pde4b	-0.567152	1.4816	3.26146	20.5615	5.77459e-06	5.13245e-05	8.4911	7.4805	6.95362	7.87387	10.827	11.7785	11.2831	11.7643
Efna5	-0.566736	1.48117	4.20508	32.5866	1.13998e-08	1.47562e-07	16.5873	13.3698	15.195	14.2143	23.8501	21.3661	21.2836	21.4249
Taf4b	-0.566467	1.48089	2.77172	12.9644	0.000317464	0.00202474	6.64807	5.11824	5.04046	5.09992	8.22242	8.87601	6.58025	8.77063
Dalrd3	-0.564758	1.47914	5.58827	67.8699	1.74651e-16	4.77318e-15	37.7492	40.7982	38.2817	38.3183	57.7101	54.0612	57.1589	60.5367
Spire1	-0.564567	1.47894	2.75177	14.9142	0.000112511	0.000787366	5.38099	5.11824	6.12581	5.01378	7.98408	6.85362	8.84802	8.30135
8430429K09Rik	-0.563894	1.47825	1.96586	9.90076	0.00165211	0.00892085	2.36961	3.54339	3.16408	3.42866	4.74959	4.40055	4.5913	4.74132
Mr1	-0.563267	1.47761	3.89485	16.9803	3.77703e-05	0.000289804	14.0037	13.1729	10.0993	10.6306	15.6788	21.4972	16.5436	17.1205
Casp7	-0.562869	1.4772	5.11425	45.9383	1.22038e-11	2.16714e-10	25.3087	26.3786	29.3045	30.7891	41.4355	40.4289	38.2361	44.9535
Srd5a1	-0.562863	1.4772	5.01615	40.553	1.91354e-10	3.03543e-09	24.7657	22.868	29.9852	26.8091	35.8177	38.5001	41.0615	38.8367
Ppm1k	-0.562174	1.47649	1.99931	7.97761	0.00473595	0.0227603	2.45189	3.36294	3.34804	3.65265	5.41352	5.69263	3.75483	4.06167
Gcnt2	-0.56191	1.47622	5.2183	53.0429	3.26345e-13	6.66495e-12	28.2872	30.6602	31.0522	30.1688	39.7161	44.1928	48.6083	44.8888
Pcyt1b	-0.561268	1.47557	3.12371	14.6456	0.000129735	0.000897381	6.86199	6.08611	8.16775	6.96071	9.2949	11.2729	11.6734	9.19136
Afmid	-0.560871	1.47516	2.84295	13.8062	0.00020267	0.00134519	5.90757	5.65959	5.20602	6.30599	8.76717	7.09706	10.1864	8.01007
Aprt	-0.560722	1.47501	5.52532	50.8129	1.01604e-12	1.99292e-11	33.01	39.3054	38.7416	37.7153	49.9133	57.1135	54.3521	58.0447
Sh3glb2	-0.560653	1.47494	5.8306	72.5652	1.61608e-17	4.76906e-16	47.277	46.4414	45.4561	44.6588	63.1747	71.626	69.0926	67.3008
Eif4ebp1	-0.560348	1.47462	5.50445	31.0976	2.45372e-08	3.05569e-07	32.7302	35.7948	43.6165	34.5279	45.0956	55.4282	59.2222	56.5074
Phospho2	-0.560175	1.47445	3.59336	16.6805	4.42326e-05	0.000334309	9.11641	8.66163	9.58422	11.561	12.4443	13.4264	17.0083	14.5152
Pak1	-0.559592	1.47385	5.43477	55.73	8.31378e-14	1.77812e-12	35.6758	31.6937	38.3553	34.0627	49.1983	53.6305	52.3632	50.8114
Prkch	-0.559047	1.4733	4.63762	44.9291	2.04302e-11	3.53711e-10	21.0961	18.5208	20.9712	19.8311	28.3614	30.5042	28.4772	31.1179
Sox6	-0.558811	1.47305	1.89529	6.87432	0.00874429	0.0387024	3.48859	3.39575	2.46504	2.56719	2.96211	5.13086	4.51695	4.96786
Hemk1	-0.558397	1.47263	3.28806	15.6988	7.42725e-05	0.000538419	8.45819	8.39916	7.68945	6.94348	12.4102	9.25052	12.1196	12.5896
Eif2d	-0.557875	1.4721	6.10974	75.5398	3.5811e-18	1.13046e-16	51.9833	57.4981	57.4318	56.4782	81.8156	78.2175	83.6472	85.1333
Ssbp2	-0.557095	1.4713	4.88892	55.4465	9.60375e-14	2.04735e-12	25.1277	23.2781	23.6754	23.725	33.5025	34.6426	35.5965	37.2185
Nectin4	-0.556987	1.47119	5.64989	51.0562	8.97572e-13	1.76451e-11	45.2859	36.287	41.7953	39.0764	56.5185	58.8738	60.5048	63.0773
Slc39a14	-0.556977	1.47118	3.70557	17.5988	2.72755e-05	0.000216163	11.9468	10.9583	10.412	8.80426	17.5514	15.4487	12.7516	16.2143
Fes	-0.556732	1.47093	3.50055	13.8334	0.000199752	0.00132851	8.65565	6.62746	10.5224	10.7512	13.6019	13.0706	13.4951	13.5767
Ptrh1	-0.556526	1.47072	2.7742	13.3034	0.000264923	0.00171759	4.52529	4.95419	6.29137	6.28876	7.89897	8.44531	7.54684	8.5279
S100a14	-0.556415	1.47061	7.41803	27.7878	1.35377e-07	1.53256e-06	144.414	144.935	136.074	128.239	151.017	214.372	220.791	228.069
Fzd4	-0.555901	1.47009	4.7891	32.2261	1.37234e-08	1.75136e-07	18.8746	21.5228	25.1287	23.9317	31.7831	36.459	32.9942	30.2603
Tnfrsf12a	-0.555114	1.46928	6.96858	40.5387	1.92764e-10	3.05353e-09	85.816	96.8692	112.178	110.82	134.419	150.536	151.03	160.023
Pced1a	-0.554182	1.46834	3.3694	19.824	8.4908e-06	7.34043e-05	7.43794	8.72725	8.03898	9.18331	11.7293	12.8271	13.0304	11.4568
Tmtc4	-0.553663	1.46781	4.10807	30.8552	2.7801e-08	3.44094e-07	14.4645	13.5994	14.5695	13.1633	18.3855	22.3398	20.6702	20.5187
Cd81	-0.553376	1.46752	8.71114	32.6759	1.08877e-08	1.41282e-07	341.174	358.506	342.935	316.04	480.696	516.157	500.34	496.673
Azin2	-0.55336	1.4675	5.69703	66.6736	3.20391e-16	8.53422e-15	43.3605	44.3416	40.8755	39.4899	58.9699	63.6676	62.4194	61.6371
Irgm2	-0.552899	1.46703	3.7934	22.0475	2.65992e-06	2.48259e-05	11.4696	9.9904	10.2465	13.1461	15.9511	17.2464	17.1384	15.4861
Isg20	-0.552738	1.46687	5.41122	58.2395	2.32067e-14	5.25885e-13	32.5986	34.6465	37.3251	33.339	47.2065	52.3385	51.5639	51.1674
0610040J01Rik	-0.552241	1.46636	5.93442	66.0286	4.44438e-16	1.17314e-14	51.7858	47.6882	47.2773	51.4989	67.3795	75.4273	72.9775	74.9549
Adgre5	-0.551637	1.46575	4.75209	38.1667	6.49519e-10	9.6926e-09	22.5606	19.4887	20.8977	24.3797	29.6211	32.9948	31.2841	34.0954
Il13ra1	-0.551579	1.46569	5.39841	54.0575	1.94712e-13	4.05222e-12	35.0669	31.8249	34.4186	35.4238	47.1044	54.417	51.8055	47.1219
Flt3l	-0.551436	1.46554	2.24678	12.6548	0.000374603	0.0023526	4.14682	3.85508	3.47681	3.80771	5.20923	5.46792	6.24566	5.50187
Babam2	-0.550987	1.46509	5.15738	45.1401	1.8343e-11	3.20106e-10	28.5669	28.7573	29.139	29.2556	36.6008	41.6648	44.0914	47.1704
Ankrd49	-0.550483	1.46458	3.38206	16.9153	3.90852e-05	0.000298932	8.31009	7.67735	8.51727	9.235	10.1291	13.5387	13.4951	12.2659
Rnd2	-0.549642	1.46372	1.69756	7.53614	0.00604735	0.028136	2.87973	2.69036	2.6306	2.2226	2.96211	4.438	3.79201	4.07786
Gm17586	-0.549515	1.46359	1.9596	8.11355	0.00439356	0.0212736	2.89619	4.08475	2.46504	3.06685	4.20484	4.79379	5.20472	4.14258
Tirap	-0.549481	1.46356	4.53516	31.4653	2.03041e-08	2.54786e-07	16.8012	18.6192	17.9911	21.7781	25.4333	26.2722	28.9605	29.3703
Pacsin3	-0.549348	1.46342	5.3176	52.2553	4.87345e-13	9.78539e-12	28.929	32.678	33.0389	34.7691	44.5679	46.908	49.6121	48.287
Trdmt1	-0.549208	1.46328	2.53646	13.2895	0.000266893	0.00172907	4.34428	4.987	4.56216	4.84148	5.99232	7.4154	7.7699	6.26242
Pdrg1	-0.549139	1.46321	5.33474	48.6203	3.10639e-12	5.86951e-11	30.2454	32.3991	35.8719	32.4776	50.6794	43.0505	47.9949	49.8728
Jag2	-0.548255	1.46232	6.00479	60.6366	6.86464e-15	1.63903e-13	52.3947	49.3779	49.7607	56.9779	70.2736	79.0788	79.0001	76.5893
2410006H16Rik	-0.548241	1.4623	6.33262	55.3819	9.92468e-14	2.11405e-12	62.7946	70.3101	64.1278	64.5071	83.569	99.8457	96.2872	103.063
Asap1	-0.548195	1.46226	4.3885	28.7371	8.29e-08	9.68544e-07	16.6695	16.0929	18.8741	16.3163	21.1434	26.6093	27.2318	24.3862
Prxl2b	-0.547908	1.46196	2.39833	8.78587	0.00303573	0.0153298	4.67339	4.52767	3.34804	4.46243	4.40912	6.46038	6.69178	7.33043
Amotl1	-0.546396	1.46043	7.78486	60.4279	7.63246e-15	1.81247e-13	186.129	169.706	178.256	182.856	252.92	271.992	265.552	256.614
Gas2	-0.546203	1.46024	1.75673	8.50887	0.00353419	0.01756	2.59999	2.88721	2.75937	2.63611	3.26854	4.68144	3.94071	4.01313
Sel1l3	-0.545678	1.45971	5.75976	76.8501	1.84438e-18	5.92911e-17	43.5086	43.2917	45.2353	44.0902	64.4345	65.9895	63.1444	63.5142
Htatip2	-0.545447	1.45947	4.94145	45.4965	1.52915e-11	2.69e-10	22.3303	24.9186	26.1405	26.4645	33.7238	36.8336	37.9572	37.2023
Mpp2	-0.544546	1.45856	4.69867	48.3542	3.55772e-12	6.66953e-11	22.1163	21.244	20.6769	20.348	29.1445	31.2158	30.7636	31.9756
Qpct	-0.544123	1.45813	4.25281	12.0982	0.000504716	0.00308061	12.8847	12.976	18.8005	17.2984	16.1044	23.4446	23.4026	27.3637
Mfsd3	-0.543511	1.45752	2.65712	8.92278	0.00281636	0.0143601	3.5215	5.46273	5.31639	6.13369	6.1966	6.87235	8.56919	8.13953
Carhsp1	-0.543097	1.4571	6.43116	80.0388	3.67127e-19	1.25224e-17	68.6857	69.4243	70.1433	72.605	96.2857	101.007	104.726	107.206
Card19	-0.542996	1.45699	4.61938	43.9591	3.3531e-11	5.66705e-10	18.8581	20.03	21.3024	19.745	27.9358	30.9162	28.1798	29.4188
Selenom	-0.542804	1.4568	2.30231	9.76764	0.0017761	0.00949857	4.29492	4.23239	4.02869	3.39421	4.49424	5.5241	6.54307	6.68315
Crot	-0.542452	1.45645	5.15061	42.119	8.58841e-11	1.4054e-09	29.8505	28.4128	30.4083	26.9124	36.9072	44.2489	40.7455	46.4261
Tmem218	-0.542321	1.45631	2.07866	7.26518	0.00703041	0.0320123	4.32783	3.52699	2.59381	3.18745	5.039	6.23567	3.88495	4.72514
Commd5	-0.541927	1.45592	4.05421	29.7035	5.03447e-08	6.03218e-07	12.8354	13.0089	13.6497	14.5244	19.475	19.0628	18.7184	21.3602
Snhg6	-0.54143	1.45541	4.52459	29.605	5.29691e-08	6.33218e-07	19.7797	17.6021	20.3458	17.1606	23.6458	30.6353	26.9344	27.7844
Atp6v1d	-0.54121	1.45519	6.35584	69.7188	6.83923e-17	1.93562e-15	66.0858	69.1946	68.506	62.9909	103.044	90.0709	97.0679	97.998
Smim19	-0.540997	1.45498	3.30094	16.3257	5.33367e-05	0.000396949	9.64299	7.10319	7.76304	7.49482	10.9462	12.0032	11.9337	11.6996
Dnase2a	-0.540954	1.45493	3.62553	22.6841	1.90939e-06	1.82889e-05	9.3797	10.5154	10.504	9.71742	12.972	15.0742	15.1123	15.2111
Nrg1	-0.540027	1.454	5.57493	57.1697	3.99777e-14	8.83074e-13	39.4935	38.5672	42.108	35.1309	58.1357	56.4956	56.2667	54.8892
Tgif1	-0.539744	1.45371	5.40574	50.5312	1.17285e-12	2.28514e-11	36.8935	32.4647	31.9535	36.7849	47.53	48.9866	52.9394	51.3292
Ripk3	-0.539684	1.45365	3.95794	21.6853	3.21239e-06	2.9666e-05	11.6999	12.6151	13.5025	12.7498	15.3213	19.2126	21.0419	17.9458
Galnt10	-0.539607	1.45358	3.59322	13.6203	0.000223748	0.0014695	7.56958	11.2536	8.70122	11.716	13.4827	15.1117	13.272	15.1787
Rnf11	-0.539308	1.45328	6.32121	61.154	5.278e-15	1.27526e-13	67.7642	63.8959	67.5311	61.4403	87.6717	104.302	94.2054	92.6256
Mipol1	-0.539092	1.45306	2.2129	7.70047	0.00552065	0.025994	3.14302	3.36294	4.47019	4.04893	4.20484	4.66271	6.80331	6.14915
Ktn1	-0.538086	1.45205	6.71102	75.3083	4.02672e-18	1.25902e-16	88.416	82.6136	84.8231	85.8545	124.766	119.395	123.947	128.048
Cd14	-0.538003	1.45196	6.77755	28.3832	9.95235e-08	1.14795e-06	79.8426	83.6471	98.2153	96.1577	102.227	140.162	132.553	144.634
Akr1b8	-0.537764	1.45172	7.73722	50.6399	1.10967e-12	2.16686e-11	167.485	182.944	177.281	168.418	229.428	247.386	263.414	270.352
Sema3c	-0.535238	1.44918	6.66813	57.2689	3.80122e-14	8.41073e-13	84.4996	77.3313	90.3787	79.8931	124.783	121.455	112.106	122.87
Rab3a	-0.534798	1.44874	4.12747	31.0002	2.58004e-08	3.20539e-07	14.5468	12.8612	14.5327	15.0586	19.7304	20.3362	21.8598	20.6482
Ccdc122	-0.53442	1.44836	3.38505	17.7789	2.48114e-05	0.000198431	7.93161	9.15377	8.83	8.11508	10.9462	13.6136	11.6734	13.0588
Emc9	-0.533865	1.4478	2.6718	13.8162	0.000201588	0.00133902	5.64428	4.54408	4.91169	5.61681	7.14993	7.75246	7.23084	7.86444
Rmdn1	-0.533746	1.44768	2.71817	10.701	0.00107076	0.00605698	5.03542	4.10115	6.78806	5.4962	7.81385	7.34049	8.29037	7.5408
Hip1	-0.532713	1.44665	2.48241	13.6237	0.000223353	0.00146764	4.68985	4.95419	4.06548	4.4452	6.75838	6.23567	6.61742	6.66697
Prdx5	-0.531663	1.44559	6.87496	58.5786	1.95327e-14	4.47261e-13	89.0249	95.4256	97.6082	101.792	125.873	141.642	144.096	143.275
Akt3	-0.531617	1.44555	3.94618	22.5255	2.07375e-06	1.97194e-05	11.9303	12.3199	12.8587	13.215	17.3811	19.1939	15.577	20.5673
Tnfsf12	-0.531485	1.44542	2.13265	8.32292	0.00391479	0.0192315	3.42277	2.838	3.66077	4.3246	5.65185	5.99224	4.34966	4.59568
Ccdc85b	-0.531283	1.44521	4.65042	25.9481	3.50723e-07	3.74447e-06	19.3353	21.1455	18.0647	23.501	24.8886	31.89	31.5443	30.2926
Stk38l	-0.531212	1.44514	5.38572	49.1233	2.40373e-12	4.58472e-11	31.9897	32.0546	35.4304	37.2329	48.8919	47.3761	48.3481	52.8827
Inpp5f	-0.531183	1.44511	4.491	41.7273	1.04936e-10	1.70652e-09	19.2037	18.0287	17.8623	18.3666	25.3822	26.3097	26.8229	27.655
Nagk	-0.531161	1.44509	4.93535	51.4752	7.25057e-13	1.43395e-11	23.4822	26.0013	25.7358	24.7932	34.9155	35.4666	36.749	37.3803
Cyp4f17	-0.5307	1.44463	3.9009	22.9198	1.689e-06	1.62729e-05	12.3582	12.5987	11.1663	12.6464	20.0028	17.4711	15.5398	17.4442
Evl	-0.529464	1.44339	3.05369	13.5456	0.000232842	0.00152465	7.91515	6.93915	5.90506	6.30599	9.63538	9.58758	11.0786	8.80299
Mfsd8	-0.529212	1.44314	3.01891	13.288	0.00026711	0.00173006	6.33541	7.8414	6.53052	5.72018	8.88634	8.78238	10.744	9.74155
Plk3	-0.529031	1.44296	2.74573	7.9504	0.00480767	0.0230543	3.78479	5.80723	6.32816	5.94417	6.87755	6.44166	8.38331	9.82246
Ikbke	-0.52901	1.44294	5.41337	38.1977	6.39267e-10	9.54503e-09	39.1808	35.7128	31.3833	33.1495	45.8446	55.8964	48.7013	50.8114
Pgm2l1	-0.528037	1.44197	3.23882	16.514	4.82917e-05	0.000362381	6.87845	7.79219	8.03898	8.11508	9.80561	12.0968	11.4504	11.1008
Fam135a	-0.526457	1.44039	5.22958	48.1566	3.93501e-12	7.32452e-11	34.1783	29.6759	29.1206	29.8931	41.3164	45.6347	46.1175	43.9664
Cyp2f2	-0.525447	1.43938	8.9419	18.9407	1.34845e-05	0.000112789	441.422	380.833	366.169	424.293	512.667	676.486	553.038	579.153
Abcc4	-0.525434	1.43937	6.31554	68.0305	1.60984e-16	4.41344e-15	65.0984	67.6198	68.3405	60.0447	92.7107	91.0071	96.343	95.7487
Frk	-0.525156	1.43909	5.04931	40.3481	2.12516e-10	3.3563e-09	30.0809	25.6568	25.7725	26.9814	36.3284	41.2154	36.526	42.0731
Kif21a	-0.524676	1.43861	5.81308	45.4077	1.60006e-11	2.80721e-10	44.9238	40.0272	49.1169	50.2928	63.2088	65.2405	66.8434	69.8737
Stk35os1	-0.524631	1.43857	2.16762	9.30605	0.00228398	0.0119182	4.31137	3.41216	3.36644	3.53204	4.9709	5.37429	4.4426	6.24624
Sbsn	-0.524076	1.43801	2.31926	10.9584	0.000931808	0.00534345	4.27846	4.51127	3.32964	4.13507	5.34542	5.80498	5.96683	6.2786
Tulp4	-0.524047	1.43798	6.80651	34.241	4.86922e-09	6.57169e-08	103.786	88.1091	87.7481	87.5429	156.737	124.245	128.835	118.209
Ccpg1os	-0.521745	1.43569	2.66497	10.6345	0.00110996	0.0062491	5.01896	6.16813	4.59896	4.92763	6.1966	7.58393	8.77366	7.21716
Klhl36	-0.520599	1.43455	3.05895	14.5109	0.000139351	0.000958094	6.87845	6.56184	7.45031	6.39213	10.6398	8.40786	9.62872	10.4374
H2-M3	-0.520243	1.4342	2.55041	12.3665	0.0004371	0.00270563	5.06833	4.10115	5.26121	4.72088	6.69029	7.15324	6.24566	7.3628
Mtmr10	-0.51982	1.43378	4.86827	37.3094	1.00797e-09	1.47565e-08	27.1682	24.5413	22.7188	21.4507	34.4899	35.8785	33.589	33.5614
Sema4f	-0.519776	1.43373	5.73129	44.4147	2.65686e-11	4.54296e-10	48.3795	45.0306	40.9675	40.1102	60.7573	62.7313	68.0702	58.692
Sh3bp2	-0.518723	1.43269	3.16938	10.7404	0.00104823	0.00594746	7.42148	6.18454	9.03235	6.85733	11.0483	10.7486	12.0452	8.41462
Smim15	-0.517681	1.43165	4.98999	49.6349	1.85195e-12	3.55552e-11	26.329	24.853	27.7225	25.5513	37.5201	39.0806	35.5222	37.3965
Acox3	-0.516713	1.43069	5.97203	41.0914	1.45271e-10	2.33215e-09	56.92	53.479	48.9329	47.1398	83.6882	70.3901	71.4905	69.8576
Kif9	-0.516612	1.43059	2.14116	9.77633	0.00176773	0.00945957	3.9658	3.78946	2.85135	3.79048	4.98792	5.28066	5.37201	4.98405
Rarg	-0.516425	1.43041	6.13203	58.6974	1.83881e-14	4.22154e-13	57.7263	54.5125	58.4067	60.0964	78.0534	83.2734	89.8371	78.9195
Ssu72	-0.516268	1.43025	5.92574	57.9067	2.74851e-14	6.16454e-13	47.1289	52.2159	49.7607	50.8959	66.7156	69.8096	74.539	74.9872
Mllt3	-0.516144	1.43013	5.27842	38.6323	5.11649e-10	7.7141e-09	30.6568	27.9206	34.1794	34.9241	43.206	49.0989	44.2587	46.0053
Kctd13	-0.515892	1.42988	3.65772	16.417	5.08263e-05	0.000380097	8.82021	12.1394	9.95214	10.5272	15.0659	16.6472	13.904	13.6576
Ahi1	-0.515516	1.4295	3.38301	17.8871	2.344e-05	0.000188271	7.76705	8.25152	9.08754	9.14885	12.24	12.3028	11.3574	13.0427
Vav2	-0.515172	1.42916	5.79359	64.7717	8.40968e-16	2.16541e-14	48.4124	45.9165	44.1316	44.0902	65.4048	64.3979	66.4531	64.6793
Slc35f5	-0.515013	1.42901	5.84149	54.9826	1.21601e-13	2.57351e-12	46.2403	47.0484	46.6702	48.7766	61.0468	73.0117	68.6279	67.0581
C030006K11Rik	-0.514924	1.42892	3.74755	20.2249	6.88524e-06	6.04392e-05	9.77464	11.8441	11.4054	11.113	16.6321	15.3738	14.1271	16.9102
Morc4	-0.514727	1.42872	4.06851	21.5342	3.47578e-06	3.19748e-05	12.8354	12.6315	13.1714	16.5231	18.3004	20.6545	19.8894	19.9686
Nfkbie	-0.514116	1.42812	3.80319	15.2646	9.34538e-05	0.000664268	11.5518	9.71153	13.3002	11.337	13.2103	17.8082	17.5659	16.9587
Nfkbiz	-0.513934	1.42794	5.42923	55.9783	7.32769e-14	1.5762e-12	35.5441	36.1065	36.1846	34.0282	50.6453	54.0987	48.7199	49.1285
Nudt8	-0.512203	1.42623	3.50219	14.0173	0.000181132	0.00121573	9.14932	9.51467	10.0993	8.49413	11.0824	14.0443	12.2683	15.7289
Tctex1d2	-0.51179	1.42582	2.5467	13.1593	0.000286096	0.00184258	4.68985	4.29801	5.13243	5.04824	6.62219	7.04088	6.76613	6.89352
Slc16a13	-0.511041	1.42508	3.45956	14.9838	0.00010844	0.00076111	8.06325	9.17017	8.3517	10.5961	11.4739	12.5463	13.9226	13.6252
Rfesd	-0.510496	1.42454	3.02372	14.4776	0.000141833	0.00097274	6.23668	6.7587	7.45031	6.28876	9.03955	9.25052	9.23837	10.5345
Nicn1	-0.510356	1.4244	4.87912	46.3363	9.9599e-12	1.78557e-10	24.3379	25.8208	22.7556	24.0696	33.6898	33.9498	34.9831	35.5518
Dhdh	-0.510146	1.42419	1.7873	6.7546	0.00935066	0.0409944	2.15569	2.77238	3.05371	3.30806	3.47282	4.438	3.79201	4.36913
Cdc42ep5	-0.509834	1.42389	3.39346	12.6027	0.000385187	0.00241272	7.99743	8.08747	8.22293	10.2688	10.4866	14.6248	11.2645	12.8647
Cfb	-0.509812	1.42386	4.15452	9.98766	0.00157593	0.00856586	14.0696	11.4832	15.1766	17.9531	14.0445	23.5008	23.0495	22.9622
Ptpru	-0.509527	1.42358	2.47816	8.58077	0.00339731	0.0169569	4.41011	4.51127	5.66591	3.70434	7.91599	5.44919	6.22707	6.42424
Ano9	-0.508694	1.42276	4.21476	14.4877	0.000141075	0.000968422	16.9822	11.7293	16.1331	16.368	18.3685	19.6246	25.7076	23.3829
Plekhh1	-0.507898	1.42198	5.31065	47.8057	4.70614e-12	8.69824e-11	33.9644	29.6595	35.32	32.064	46.6788	45.3725	46.4707	47.7206
Zfand1	-0.507713	1.42179	4.52637	29.8281	4.721e-08	5.6799e-07	18.1176	18.0123	19.1317	20.7615	24.2076	25.9913	29.3695	28.5126
Acot11	-0.507533	1.42162	3.5161	16.6094	4.5922e-05	0.000346082	8.96831	9.05534	9.93375	9.73465	13.3125	13.8758	14.8892	11.5216
Agbl3	-0.507041	1.42113	1.78819	6.85117	0.00885834	0.0391412	3.02783	2.01777	3.16408	3.1013	4.1027	3.91368	3.90354	4.14258
Epcam	-0.506508	1.42061	8.31784	32.0795	1.47992e-08	1.87499e-07	256.247	253.812	267.88	276.55	335.417	376.668	383.327	402.591
Ddx58	-0.50618	1.42028	6.39003	66.3432	3.78857e-16	1.0061e-14	67.3528	65.7168	72.2588	71.7952	95.8601	95.8946	102.756	99.0498
Lpcat4	-0.506142	1.42025	5.5051	35.2139	2.95404e-09	4.10285e-08	33.734	35.4503	39.4223	41.4196	46.832	54.7166	54.6495	56.8473
Fam83b	-0.506095	1.4202	4.74164	26.1554	3.1502e-07	3.37978e-06	26.0328	21.7033	21.5047	19.073	28.5486	32.0585	30.7078	34.1278
Spire2	-0.506092	1.4202	3.24551	15.4266	8.57727e-05	0.000614997	7.1911	8.36635	7.0456	8.63197	10.5376	11.61	10.8184	11.4083
Fam162a	-0.506035	1.42014	6.58241	30.9604	2.63351e-08	3.26566e-07	69.7883	78.3484	86.8283	81.7194	90.8722	118.216	117.106	123.517
Itm2a	-0.504963	1.41909	6.04678	46.0437	1.15643e-11	2.05915e-10	55.7023	59.0894	54.6172	49.104	72.6909	77.974	74.8921	84.5346
Apaf1	-0.504363	1.4185	5.35436	30.7079	2.99942e-08	3.69216e-07	38.0783	32.1202	32.1191	32.8911	56.4504	45.1103	43.478	46.7497
Colca2	-0.504198	1.41833	2.67105	7.73153	0.00542647	0.025601	5.28225	5.18385	5.48196	5.01378	5.46459	9.51268	6.11554	8.64117
Wdr5b	-0.503083	1.41724	2.32108	8.59575	0.00336948	0.0168339	3.5215	4.72453	3.73435	4.4452	6.77541	5.86116	5.96683	4.69277
AW209491	-0.502804	1.41697	3.94073	18.2584	1.92869e-05	0.000156792	13.0658	12.1066	13.337	12.2157	16.2065	15.5236	19.0344	21.0851
Nup37	-0.502448	1.41661	3.12441	13.2867	0.0002673	0.00173086	7.32275	7.16881	7.37673	6.89179	8.64801	10.4677	11.8407	9.80627
Cd24a	-0.501888	1.41607	8.62646	24.3086	8.20738e-07	8.3099e-06	322.201	306.487	345.069	334.734	407.239	496.307	454.539	494.812
Rell1	-0.501219	1.41541	5.25661	39.1638	3.89695e-10	5.97487e-09	31.315	28.4128	32.2663	34.5279	40.4652	44.792	46.6008	47.2028
Antxr1	-0.501022	1.41522	4.86498	30.7321	2.96229e-08	3.65094e-07	21.705	22.6219	26.3796	25.7236	32.1576	35.0172	37.7528	31.5387
Timm10	-0.500442	1.41465	2.9691	10.6378	0.001108	0.00623937	6.0063	7.39848	5.99704	6.42659	7.11588	9.3067	10.428	9.70918
Lhfpl2	-0.499868	1.41408	2.45471	11.3108	0.000770564	0.00450536	4.06454	4.31441	4.63575	5.04824	6.75838	6.49784	5.81813	6.45661
Hddc2	-0.499187	1.41342	3.84663	17.5102	2.85771e-05	0.000224894	12.0784	12.2706	11.6813	11.5437	13.4146	17.4524	18.5325	17.8649
Cmas	-0.499183	1.41341	5.50195	44.4847	2.56351e-11	4.39192e-10	36.1694	35.8441	40.0109	38.0944	48.7387	57.357	51.694	54.3714
Trmt5	-0.498835	1.41307	3.59173	17.0836	3.57707e-05	0.000275751	10.1696	9.48186	10.3936	9.8208	12.257	15.0555	13.365	15.648
Cbr2	-0.498738	1.41298	8.55629	13.2006	0.000279863	0.00180642	262.385	305.109	317.825	362.646	322.138	472.413	502.906	465.895
2210418O10Rik	-0.498441	1.41269	3.51561	7.14239	0.00752829	0.0340256	6.25313	11.0075	8.14935	12.4052	13.0231	12.5275	16.0231	11.8614
Sox13	-0.498314	1.41256	5.06715	34.8694	3.52572e-09	4.84308e-08	30.3771	25.1154	26.1773	29.3762	35.3751	41.721	40.5782	39.2251
Cbr4	-0.497585	1.41185	3.56935	13.9407	0.000188667	0.00126053	10.4658	7.825	10.596	10.3894	13.7381	15.6547	13.1605	12.897
Mettl5	-0.497469	1.41173	2.65773	10.94	0.000941104	0.00539205	4.73922	4.65891	5.62912	5.80633	6.52005	8.23933	7.1379	7.50843
Nfu1	-0.496982	1.41126	4.61339	25.8992	3.59719e-07	3.83428e-06	20.8986	19.9808	22.3141	17.9187	24.9056	29.1747	28.4586	31.9108
Ces1e	-0.496961	1.41124	3.83885	17.4812	2.90169e-05	0.000227901	12.3911	13.2385	9.86016	11.8539	16.2916	18.501	16.7852	15.292
Irgm1	-0.496733	1.41101	5.03146	37.8455	7.6573e-10	1.13494e-08	28.4188	23.5078	27.1154	29.3762	36.754	38.444	38.7565	39.0147
Rab40c	-0.496362	1.41065	5.03611	43.8561	3.53423e-11	5.96548e-10	26.2796	27.7894	26.1221	28.5837	41.6228	38.1631	37.0464	36.6198
Poli	-0.496357	1.41065	3.25981	12.9903	0.000313105	0.00199839	8.52401	7.1196	8.09416	7.94279	9.49919	12.6024	10.3723	12.2174
Tpd52	-0.495945	1.41024	7.33675	53.764	2.26076e-13	4.6864e-12	130.131	131.696	137.435	137.181	172.16	200.74	192.128	191.497
Nudt18	-0.4957	1.41	5.76386	52.8287	3.63951e-13	7.39274e-12	44.5618	44.1448	45.9528	45.6236	62.5959	58.9112	63.5719	69.0646
Dhrs3	-0.495584	1.40989	6.18985	50.0938	1.46567e-12	2.83673e-11	58.1871	64.5685	58.5723	60.889	76.1467	87.7114	88.4988	89.1788
Cryz	-0.495471	1.40978	4.43247	28.095	1.15507e-07	1.31956e-06	19.2695	17.5365	17.5864	17.1778	22.2329	25.7666	25.1871	27.7197
Particl	-0.495011	1.40933	2.0161	6.96915	0.00829271	0.0369904	2.56708	3.96991	3.77114	3.01516	5.15816	3.98858	4.66566	4.95168
Snapc5	-0.494987	1.40931	4.03942	25.1566	5.28596e-07	5.49171e-06	13.724	14.0095	13.8705	12.8876	19.9347	17.34	19.8337	19.6773
Insig2	-0.49487	1.40919	5.41173	45.1122	1.86061e-11	3.24482e-10	37.091	35.762	31.2545	37.1123	48.7897	49.7169	51.0434	49.5168
Rrm2b	-0.494719	1.40905	4.08127	24.8484	6.20204e-07	6.38035e-06	14.9746	13.9111	14.0728	13.1461	19.6963	18.9879	18.5883	21.7647
Eif4a2	-0.494618	1.40895	8.32236	27.6082	1.48548e-07	1.668e-06	304.692	262.917	243.634	251.654	355.879	369.197	380.093	392.429
Plpbp	-0.494515	1.40885	5.53616	46.5363	8.9938e-12	1.62012e-10	34.1783	40.2733	40.4156	39.1454	54.2033	54.6605	54.7796	53.3196
Fam32a	-0.494498	1.40883	6.98237	58.4552	2.07968e-14	4.74138e-13	103.094	111.617	105.114	99.9999	142.079	150.855	145.621	152.92
Nr2c2ap	-0.494452	1.40879	3.1348	11.3774	0.000743432	0.00436227	5.79238	7.69376	8.03898	7.54651	9.58431	9.21307	10.6139	11.5216
Cmtr2	-0.494046	1.40839	3.20789	9.80226	0.00174297	0.00934233	6.58225	8.31713	7.76304	7.92556	8.29051	13.4638	11.0228	10.3241
Slc30a4	-0.494029	1.40837	4.85449	30.6037	3.16483e-08	3.89143e-07	27.1024	22.3267	23.3443	23.2081	31.9023	37.1519	30.9123	35.2281
Wdr60	-0.493261	1.40762	3.85021	22.7326	1.86181e-06	1.78723e-05	12.0784	10.8598	11.9389	12.9393	16.5299	17.1902	16.6737	16.9102
Spata7	-0.493248	1.40761	3.04127	9.94828	0.00161	0.00872818	6.41769	5.79083	7.41352	7.63266	7.67766	10.2055	9.20119	11.2627
Hcfc1r1	-0.493153	1.40752	6.34844	38.1054	6.70249e-10	9.98492e-09	60.3427	68.3088	69.9593	72.0536	81.8667	96.2878	102.328	100.474
Cep83os	-0.492984	1.40735	3.04105	13.8312	0.000199989	0.00132941	6.7468	6.23375	7.41352	6.85733	8.73312	9.86847	10.3165	9.43409
Elovl1	-0.492618	1.407	8.25298	32.244	1.35978e-08	1.73702e-07	231.761	267.411	262.251	252.412	345.256	338.075	362.992	380.114
Adam15	-0.492566	1.40695	6.00739	52.9747	3.37875e-13	6.88971e-12	54.9618	52.101	55.0587	51.585	70.4097	80.1837	71.5091	78.5635
Ppp1r3f	-0.492489	1.40687	2.26185	7.91081	0.00491404	0.0234958	4.19618	3.65823	3.12729	4.84148	5.20923	4.98105	6.35719	5.72842
Plpp3	-0.492393	1.40678	4.37268	14.5893	0.000133673	0.000921711	19.7467	14.2228	16.4643	18.3149	19.5772	22.3211	28.7746	26.053
D5Ertd579e	-0.491756	1.40616	6.09659	52.3137	4.73068e-13	9.52081e-12	59.0592	56.8091	53.2927	58.2356	73.491	78.5732	83.7587	83.9682
Prnp	-0.491751	1.40615	7.65092	39.0584	4.11318e-10	6.28438e-09	154.963	166.638	174.724	171.812	265.381	224.597	217.873	231.596
Tmem71	-0.491703	1.4061	2.39733	7.96293	0.0047745	0.0229246	4.22909	3.65823	5.24281	4.29014	4.85174	5.76753	7.08213	6.78025
Osr1	-0.490359	1.40479	4.13887	11.7413	0.000611277	0.0036558	12.786	17.799	15.7468	12.164	16.1384	22.9952	19.369	23.6742
Bbs4	-0.489956	1.4044	3.38567	11.9667	0.000541584	0.00328427	9.65945	8.82568	7.43191	8.73534	12.4273	9.64376	13.5137	13.0912
Krt23	-0.489774	1.40422	5.11092	29.4447	5.75359e-08	6.84076e-07	26.2303	28.8229	28.2192	31.6161	37.0945	35.71	43.6267	44.8726
Rin1	-0.489746	1.4042	5.43445	51.9001	5.8396e-13	1.16367e-11	34.1619	36.6643	35.9822	36.9744	49.0791	53.0875	50.7088	49.0475
Rras2	-0.489674	1.40413	5.00712	26.7064	2.36838e-07	2.58856e-06	26.9708	27.1988	27.5753	25.155	30.1659	37.9384	41.2474	40.7624
Mpzl3	-0.489535	1.40399	4.67488	21.0388	4.50066e-06	4.07184e-05	21.672	18.0287	24.2457	20.9683	25.2631	30.2046	29.9085	33.8041
Fbxw4	-0.489314	1.40378	4.83063	38.4015	5.75886e-10	8.64785e-09	24.7986	22.5235	24.3009	22.9669	31.5278	36.1781	32.6038	32.4934
Hspb11	-0.48889	1.40336	2.8876	9.90356	0.00164959	0.00890907	6.56579	6.34858	5.18762	6.40936	7.06481	8.0708	8.8666	10.405
Pnpo	-0.488838	1.40331	4.57798	28.7408	8.27419e-08	9.67557e-07	20.9315	20.112	17.7336	20.6064	27.4251	24.9989	28.9048	30.0823
Fgf11	-0.487566	1.40208	3.41504	9.82981	0.00171706	0.00922039	8.9354	8.03826	9.74979	8.70088	8.75015	14.475	13.049	13.3987
Mipep	-0.487485	1.402	3.98578	15.53	8.12062e-05	0.00058513	12.9341	14.3376	11.8837	13.4907	14.6744	18.2014	21.4509	19.5155
Sh3gl2	-0.487403	1.40192	2.0986	7.96062	0.00478059	0.0229497	2.96201	4.03553	3.71596	3.44589	4.59638	5.48664	5.44636	4.33677
Hagh	-0.487103	1.40163	4.99208	44.9903	1.98017e-11	3.43736e-10	26.5429	25.8865	27.0051	26.4817	36.4646	35.4291	36.6003	39.9209
Fuca1	-0.487039	1.40157	6.84616	66.002	4.50473e-16	1.18668e-14	95.2286	94.917	99.687	93.332	134.555	132.634	135.508	134.31
Inafm2	-0.485663	1.40023	5.27433	43.2946	4.70883e-11	7.86222e-10	30.591	34.22	33.7747	30.3066	45.4191	46.9642	42.121	45.9568
Ezr	-0.484724	1.39932	9.46119	15.4887	8.30017e-05	0.000597412	551.823	575.145	607.798	615.333	805.831	804.121	839.186	839.391
Pml	-0.484244	1.39885	6.02857	53.842	2.17279e-13	4.51474e-12	57.8086	55.6608	50.7541	53.3424	76.2318	79.8279	74.8736	73.4823
Gm5113	-0.484033	1.39865	2.43555	8.83761	0.00295085	0.0149616	4.03163	4.05194	5.31639	4.54858	5.63482	6.94725	6.98919	5.53423
G6pdx	-0.484	1.39862	7.44961	44.5453	2.48542e-11	4.26926e-10	138.639	147.116	154.047	143.125	182.953	202.5	211.144	218.667
Fbxo6	-0.483869	1.39849	4.97871	39.4163	3.42432e-10	5.28106e-09	23.6796	26.9856	28.0904	26.3266	37.5882	36.0096	35.4107	37.8982
Tincr	-0.483681	1.39831	3.69358	17.6007	2.72495e-05	0.000216087	11.7493	9.53107	10.7432	11.0269	13.8913	14.4001	15.5398	16.36
Saysd1	-0.483669	1.3983	3.76534	19.2842	1.12633e-05	9.52719e-05	10.548	12.7628	11.1847	10.7512	16.581	15.0555	15.4654	16.1658
Cacnb1	-0.483612	1.39824	2.79326	7.55237	0.00599312	0.0279232	7.55313	4.93779	4.30462	6.20261	7.93301	8.96963	7.1379	8.13953
Irf9	-0.481187	1.39589	4.81725	29.8903	4.57195e-08	5.53098e-07	23.6796	20.7682	22.9948	26.5851	30.7787	34.5677	33.9608	31.9594
Gpcpd1	-0.481134	1.39584	4.57407	26.7988	2.25777e-07	2.47591e-06	22.972	18.2255	19.3892	18.8318	27.3229	29.5492	26.1537	27.8492
Nln	-0.481109	1.39582	4.54613	34.4262	4.42726e-09	5.99987e-08	19.8784	19.0129	19.0213	19.9862	25.3482	26.9464	28.1612	28.2861
Atp8b2	-0.480878	1.39559	3.71991	18.7802	1.46679e-05	0.000121679	11.6835	10.827	9.87856	11.4921	14.0615	16.1978	15.5584	15.4538
Pgap1	-0.480437	1.39517	4.89091	25.1788	5.22527e-07	5.44157e-06	28.9125	22.8516	22.2773	24.931	32.2087	37.9571	31.8975	36.0534
Rxylt1	-0.480083	1.39482	4.92531	36.7948	1.31241e-09	1.89704e-08	23.1037	24.3772	26.4532	27.481	36.1071	33.6314	35.5036	36.1667
Cebpb	-0.480046	1.39479	6.44401	38.0564	6.87299e-10	1.02215e-08	66.0199	75.1495	77.6856	71.8814	89.9699	113.59	104.596	97.3831
Gnpda2	-0.480011	1.39475	3.66799	16.1074	5.98483e-05	0.000441409	11.9961	10.1052	10.3385	9.90695	16.5299	15.2615	13.365	13.9165
Xpa	-0.479803	1.39455	3.74086	16.5408	4.76134e-05	0.000357699	11.6341	12.4019	10.1177	10.3894	17.5343	14.9431	14.1829	15.47
Cd151	-0.479281	1.39405	7.34653	60.4958	7.37341e-15	1.75254e-13	135.94	136.339	136.902	134.562	181.148	195.384	190.864	190.624
Chst15	-0.478243	1.39305	4.48649	27.7948	1.34891e-07	1.52771e-06	19.2202	18.1599	18.2487	19.1936	23.1862	25.6168	28.9791	26.4737
Asns	-0.477565	1.39239	5.22371	24.4628	7.57582e-07	7.71207e-06	29.8505	29.7908	35.4855	29.7381	35.8007	44.4549	44.017	49.5492
Hcn2	-0.477204	1.39204	2.92915	6.94404	0.00840988	0.0374305	7.61895	6.03689	7.00881	4.70365	6.80945	10.1119	10.3723	8.04244
Mrpl24	-0.477153	1.39199	6.11105	54.8664	1.29005e-13	2.72362e-12	57.5453	56.0053	55.5922	61.9227	77.2022	80.3896	79.6879	84.3566
Mdm4	-0.476703	1.39156	7.28198	40.0743	2.44486e-10	3.81986e-09	148.956	125.856	120.897	124.759	190.988	183.756	174.005	175.558
Pttg1	-0.476415	1.39128	3.56785	17.9919	2.21843e-05	0.000178727	10.5645	9.85917	9.95214	9.18331	13.7721	14.1941	13.3092	13.7709
Epb41l4aos	-0.474634	1.38957	4.27981	22.6737	1.9198e-06	1.83753e-05	15.8961	17.9959	15.8572	15.1619	19.6963	24.1937	22.6777	23.658
Sys1	-0.474352	1.38929	5.48899	33.5445	6.96511e-09	9.26371e-08	31.9074	37.7142	41.225	39.4383	50.2367	54.3796	52.0657	52.0736
Thumpd3	-0.474078	1.38903	4.73706	32.3658	1.27713e-08	1.63942e-07	20.6847	22.6712	23.3811	22.4672	28.6678	29.6054	32.6968	32.9141
Zfp760	-0.473702	1.38867	2.23241	8.95487	0.00276731	0.0141457	3.93289	3.77306	4.04708	3.87663	4.51126	5.54282	5.76236	5.89024
Eml6	-0.473477	1.38845	2.72732	9.10282	0.00255216	0.0131457	5.4139	6.36499	4.47019	5.80633	8.93741	6.74127	7.54684	7.41134
1110032A03Rik	-0.473118	1.38811	4.02493	24.3507	8.02983e-07	8.13326e-06	13.6088	14.5345	12.9875	13.2839	18.6409	19.1939	18.328	19.386
Cryzl2	-0.472949	1.38794	3.49058	13.9769	0.000185067	0.001239	9.62654	9.79355	9.17952	8.9421	11.2867	12.5463	13.272	15.0007
Ppcdc	-0.47243	1.38744	4.59627	28.0634	1.17404e-07	1.34007e-06	20.586	20.0464	19.9411	20.3652	24.1736	28.1823	30.2989	29.6616
Irak4	-0.472314	1.38733	3.94973	14.4111	0.000146935	0.00100445	14.1683	10.9419	13.5209	13.0427	16.4108	17.9205	21.488	15.8907
Gstp1	-0.472173	1.3872	6.9461	34.9719	3.345e-09	4.61413e-08	98.7501	102.808	104.341	107.219	120.034	149.282	147.182	156.577
Utp20	-0.472067	1.3871	5.71366	48.1281	3.99265e-12	7.42655e-11	42.834	41.5529	47.5164	43.8835	58.9869	63.1058	59.9658	61.7342
Cx3cl1	-0.471627	1.38667	5.74865	36.4233	1.58797e-09	2.28029e-08	44.3643	41.1756	46.3575	48.2253	54.6288	65.6525	64.334	65.1486
Igf2r	-0.471276	1.38634	8.66355	26.3881	2.79259e-07	3.02203e-06	336.04	336.754	348.822	337.68	478.432	464.455	477.774	463.775
Ethe1	-0.471079	1.38615	3.65765	11.1335	0.00084783	0.0049061	11.2063	9.79355	11.0559	10.1482	11.0654	16.9843	13.7367	16.716
Abcd4	-0.470507	1.3856	4.6735	32.0985	1.46553e-08	1.85766e-07	20.3062	23.1961	20.4194	21.5368	29.8765	31.1222	27.6222	29.8072
Acy1	-0.470281	1.38538	2.99175	13.2155	0.000277645	0.00179475	6.76326	6.59465	6.36496	6.8401	8.47777	9.02581	9.75884	9.54736
Lmna	-0.469881	1.385	7.409	44.784	2.20013e-11	3.7941e-10	126.906	146.657	151.49	144.934	204.828	195.516	195.883	193.164
Krt4	-0.469331	1.38447	6.10672	31.497	1.99746e-08	2.50891e-07	60.5073	57.9083	56.2176	56.461	66.5794	81.8877	80.2642	91.2178
Mapre3	-0.469317	1.38445	5.91061	38.9479	4.35266e-10	6.60918e-09	56.0972	52.2323	46.1183	47.2432	72.027	64.9596	71.8808	70.4077
Gm2a	-0.468895	1.38405	5.34998	41.0083	1.51586e-10	2.42908e-09	34.8859	33.2521	34.2714	34.3383	42.1846	48.481	49.1288	49.4845
Ocel1	-0.468551	1.38372	2.61303	10.4633	0.00121769	0.00680743	4.9696	5.28228	4.91169	5.25499	5.94125	7.20941	7.49107	7.62171
Rragd	-0.468548	1.38372	5.45306	30.743	2.94562e-08	3.6321e-07	41.5998	36.0737	34.9889	34.235	46.6277	47.7507	52.5676	56.3294
Thnsl1	-0.468385	1.38356	3.41537	13.0103	0.000309776	0.00198098	8.70502	8.13668	8.59085	10.2688	11.7804	12.5088	11.1901	13.9003
Tceal1	-0.46832	1.3835	2.21384	6.3648	0.0116406	0.0495911	4.14682	3.5598	2.81456	4.92763	5.75399	4.75634	5.78095	5.09732
Arhgef25	-0.468013	1.3832	2.87724	10.4675	0.00121492	0.00679341	6.4506	5.57757	5.33479	7.18469	8.80122	7.82736	9.18261	8.15571
Wdpcp	-0.467755	1.38296	2.80302	9.13782	0.0025038	0.0129346	5.00251	6.54544	5.09564	6.66781	8.05218	7.97717	7.06354	9.14281
Igfals	-0.467402	1.38262	2.13844	7.10769	0.0076754	0.0345977	3.12657	3.87149	3.99189	3.68711	4.17079	4.58781	5.79954	5.72842
Gm7367	-0.467329	1.38255	4.58989	23.4347	1.29224e-06	1.27019e-05	18.2986	20.0792	22.0198	20.3652	24.1736	31.272	27.4177	28.7877
Clcn2	-0.467227	1.38245	2.7058	7.75125	0.00536755	0.0253412	6.66452	5.49554	4.43339	5.18607	8.76717	7.80864	6.0226	7.52462
Rer1	-0.467144	1.38237	6.73775	57.5648	3.27019e-14	7.29102e-13	87.5932	91.39	88.2448	91.0405	118.655	125.388	123.5	127.724
Nkiras1	-0.467112	1.38234	3.06083	9.75404	0.00178929	0.00956327	8.24426	6.47982	5.59233	7.58097	9.24383	10.3366	10.1678	8.85154
Glmn	-0.467102	1.38233	1.87007	7.15339	0.00748226	0.0338351	2.94556	3.06766	2.99852	3.15299	3.52389	4.34437	4.70283	4.25586
Atraid	-0.466804	1.38204	5.67876	38.2807	6.1266e-10	9.17383e-09	46.5858	44.3416	40.6364	40.3514	61.3872	53.874	59.6498	62.689
Lamtor2	-0.466225	1.38149	5.31178	27.4931	1.57658e-07	1.75902e-06	28.2049	34.8598	34.8233	35.441	40.9248	45.0167	49.1846	49.0475
Polr2k	-0.465759	1.38104	3.594	14.3666	0.000150448	0.00102606	9.34679	9.53107	11.0007	10.5961	14.9468	12.9769	12.5099	15.4214
Aptx	-0.465262	1.38057	4.50503	30.0465	4.21801e-08	5.12495e-07	18.3151	18.6356	19.9227	19.3315	25.7568	24.718	28.2913	26.4252
Vangl1	-0.464854	1.38018	5.50441	36.4528	1.56408e-09	2.24844e-08	38.0948	35.0238	38.7416	40.6099	48.2109	50.7281	56.8058	54.6789
Spata6	-0.463946	1.37931	3.32981	11.141	0.000844403	0.0048892	6.86199	9.2686	8.02058	9.54513	10.9802	11.2729	11.3203	12.897
Stoml1	-0.462939	1.37835	4.16629	20.5528	5.80079e-06	5.15399e-05	15.0898	14.1244	15.0294	16.0406	22.5393	19.531	22.5847	18.4474
Stat1	-0.462649	1.37807	6.08219	48.4194	3.44146e-12	6.46542e-11	56.4263	52.2323	59.6393	59.5278	74.8018	80.8203	79.6879	78.6282
Junb	-0.462475	1.3779	7.50246	19.7361	8.89045e-06	7.65068e-05	118.382	147.199	174.705	169.676	207.773	232.611	197.612	202.436
Krt8	-0.462295	1.37773	10.1652	8.87368	0.00289311	0.0147057	886.842	946.66	1022.4	1007.29	1188.08	1356.42	1364.38	1413.56
Parp10	-0.462248	1.37769	5.02821	33.5482	6.95195e-09	9.25423e-08	30.1631	27.3465	26.5268	25.6375	37.5712	34.4741	40.002	39.0633
Sgpp1	-0.461641	1.37711	4.50253	28.2273	1.07874e-07	1.23612e-06	20.2075	17.9959	20.1618	17.8153	24.7353	26.5157	26.4139	27.2343
Ttc12	-0.46147	1.37694	2.43881	8.00416	0.00466701	0.0224454	5.47972	3.5598	4.32302	4.77256	5.77101	6.34803	6.32001	6.53752
Nadk	-0.460995	1.37649	7.03369	58.1543	2.42343e-14	5.47754e-13	107.307	110.321	112.73	110.613	154.183	148.907	149.394	154.473
B3galnt2	-0.460812	1.37632	5.26945	42.3799	7.51586e-11	1.2376e-09	31.2163	33.4162	34.6393	30.4789	43.3762	45.8594	44.2773	45.0506
Acad8	-0.460503	1.37602	4.84906	27.9221	1.26299e-07	1.43536e-06	24.7163	23.6554	23.8042	24.7588	38.7969	31.4031	30.5219	32.639
Fstl3	-0.459959	1.3755	4.2854	15.7932	7.06547e-05	0.00051406	17.3442	15.9125	17.3657	14.938	17.6195	25.5232	22.9379	24.1111
Sdc1	-0.45967	1.37523	10.4707	8.16343	0.00427435	0.0207815	1165.72	1227.97	1188.87	1196.66	1598.28	1631.89	1684.32	1658
Tpst1	-0.45873	1.37433	3.7649	9.99712	0.00156785	0.00852726	10.2354	10.9091	12.0309	12.5258	11.508	15.6735	19.1273	16.5056
Psph	-0.458725	1.37433	3.52586	12.1583	0.000488696	0.00299047	9.05059	10.2693	8.49887	10.8718	11.542	14.7559	13.1605	13.7385
Dok1	-0.458684	1.37429	4.1015	15.5731	7.93755e-05	0.000572882	11.848	16.339	15.4709	14.0765	17.8748	21.9466	20.1125	19.4184
AI429214	-0.4585	1.37411	2.06646	7.09784	0.00771769	0.0347536	3.09366	3.36294	3.9551	3.60096	5.02197	4.3631	5.59507	4.27204
Ntan1	-0.458021	1.37366	4.56226	23.7122	1.11873e-06	1.10919e-05	19.7797	19.0457	20.0882	20.6064	23.3564	26.9651	28.217	30.681
Mettl6	-0.45783	1.37347	4.45627	30.1675	3.96291e-08	4.83428e-07	18.2986	17.6842	18.9293	18.9696	24.0884	26.1224	26.3024	24.9688
Prr15l	-0.457412	1.37308	6.63627	50.117	1.44849e-12	2.80553e-11	77.1604	85.8945	81.4751	90.7132	111.488	112.579	116.195	120.038
Pir	-0.457236	1.37291	4.35469	23.0729	1.55971e-06	1.50993e-05	17.624	18.2091	17.0161	16.0062	21.3136	26.291	22.9937	23.9655
Cars	-0.45715	1.37283	5.734	26.924	2.11614e-07	2.3274e-06	45.796	40.4702	45.4009	47.6739	51.2071	62.4129	64.2039	68.3688
Rrp36	-0.456759	1.37246	4.67286	21.3653	3.79584e-06	3.47417e-05	17.4759	23.5898	21.9094	22.9324	27.2548	29.3245	31.061	30.2603
Triap1	-0.456732	1.37243	4.66452	26.6141	2.4843e-07	2.704e-06	20.2404	23.4094	18.8741	22.8635	28.8891	29.3994	30.4662	28.4803
Cirbp	-0.456417	1.37213	5.98275	48.371	3.52748e-12	6.61756e-11	56.4428	53.2165	51.1036	52.3948	76.1978	68.2366	73.907	74.1458
Fat2	-0.455921	1.37166	6.74188	47.7389	4.86938e-12	8.97469e-11	89.1236	88.8637	90.2867	92.6429	120.681	118.122	135.471	120.798
Bicd1	-0.455669	1.37142	3.81046	17.4637	2.92843e-05	0.000229726	12.3746	10.4497	11.9757	12.4224	16.8194	16.8157	16.2461	14.8874
Neurl3	-0.455087	1.37087	3.81316	8.40866	0.00373438	0.0184187	9.87337	9.43265	14.4775	13.5596	12.6656	16.4225	18.0864	17.7031
Sdr39u1	-0.454896	1.37068	4.13327	16.5689	4.69138e-05	0.000352747	13.0164	14.2228	14.128	17.7464	21.4157	18.3325	20.1869	21.0689
F3	-0.45425	1.37007	6.63071	21.3337	3.85886e-06	3.52764e-05	74.1655	73.9848	94.7937	91.454	94.7195	118.422	116.474	128.485
Mid2	-0.454045	1.36988	5.02262	35.015	3.27176e-09	4.51785e-08	29.8834	27.3465	27.0787	25.2929	38.0989	38.9121	38.013	35.1634
Rassf6	-0.454033	1.36986	4.38547	24.3589	7.9956e-07	8.10171e-06	18.4961	16.9952	16.0228	18.918	22.4371	25.1674	23.8859	25.0173
Gfer	-0.453456	1.36932	5.32585	33.795	6.12368e-09	8.19319e-08	29.5049	35.9753	36.5341	33.3218	47.1044	45.2227	45.7457	47.2028
Fam3c	-0.453208	1.36908	7.06545	41.8284	9.96465e-11	1.62251e-09	105.843	107.368	124.08	114.921	148.48	163.944	150.472	156.172
Hspb8	-0.4526	1.3685	7.02281	52.3375	4.67355e-13	9.42027e-12	106.863	109.845	115.839	106.582	147.833	155.349	149.952	147.806
Gstp2	-0.452587	1.36849	5.3074	30.4502	3.42544e-08	4.20401e-07	31.0353	32.8256	36.7549	33.0461	40.4992	48.4622	44.8721	49.0475
Zfr2	-0.45198	1.36792	3.52311	13.9996	0.000182846	0.00122632	10.5974	9.58029	9.62102	8.92487	11.9846	14.3252	13.2163	13.4634
Trim45	-0.451977	1.36791	2.30839	8.4268	0.0036973	0.0182667	4.16327	4.03553	4.70933	3.72157	5.05602	6.12332	5.72519	5.84169
Tmem231	-0.451146	1.36713	3.69891	16.8329	4.08195e-05	0.0003112	10.3177	10.7286	11.2766	11.4576	13.8402	15.1679	16.3391	14.5152
Ghitm	-0.451129	1.36711	7.48313	45.0878	1.88399e-11	3.27907e-10	150.388	151.907	153.476	148.794	192.98	210.665	200.809	222.033
Tusc2	-0.451128	1.36711	4.89497	32.1007	1.46384e-08	1.85641e-07	23.3176	25.2795	27.1522	24.7071	33.4855	32.9573	37.2509	33.6261
Tspan1	-0.450905	1.3669	6.90933	21.2093	4.11767e-06	3.74468e-05	90.5388	103.005	96.0998	116.523	111.811	154.094	141.884	147.418
Pacc1	-0.450854	1.36685	3.69396	17.4412	2.96327e-05	0.000232113	11.5354	10.1216	11.0375	10.9407	14.8957	15.1679	13.904	15.6641
Tcta	-0.450459	1.36648	5.05145	37.2341	1.04767e-09	1.53208e-08	28.0733	30.2009	27.4282	26.2749	39.0352	37.826	39.7045	36.4903
Rogdi	-0.450194	1.36622	5.16803	41.604	1.11762e-10	1.80969e-09	32.2366	28.9213	29.231	31.0475	41.7079	40.9907	41.3589	41.8628
Fam83g	-0.450174	1.3662	5.1279	24.0885	9.20099e-07	9.23403e-06	28.0404	27.6418	28.6055	33.8215	34.1324	42.4326	42.4742	42.332
Loxl4	-0.449757	1.36581	2.42671	7.02348	0.00804479	0.0360188	5.43035	3.85508	5.16923	3.61819	5.9753	6.46038	5.68801	6.5537
Inhbb	-0.449148	1.36523	5.7711	23.2152	1.44846e-06	1.41369e-05	43.3112	44.0136	49.5584	47.7256	50.6453	71.214	63.9251	66.249
Nop10	-0.448932	1.36503	4.83253	26.9281	2.11169e-07	2.32348e-06	21.5075	22.8188	26.3428	25.6202	30.3531	34.755	32.9012	33.3996
Sil1	-0.447846	1.364	5.66352	34.8318	3.59447e-09	4.93235e-08	38.177	43.341	45.1434	44.7622	54.1522	62.75	59.1479	57.7696
Dusp10	-0.44777	1.36393	4.03866	17.3472	3.11355e-05	0.00024287	12.1772	15.3875	12.8771	15.0586	19.0324	17.9018	19.908	18.8682
Las1l	-0.447192	1.36338	5.86031	32.6779	1.08767e-08	1.41208e-07	46.1415	42.9637	53.2191	54.2384	65.4729	65.9708	68.4792	68.0128
Gm15867	-0.446531	1.36276	2.26477	7.54308	0.00602409	0.0280377	4.29492	4.11756	4.26783	3.48035	5.24328	6.46038	5.48354	4.85459
Uckl1	-0.446076	1.36233	5.14563	37.2152	1.05788e-09	1.54528e-08	29.4885	32.2186	28.256	29.7898	41.1461	38.238	42.846	40.9404
A130010J15Rik	-0.445545	1.36183	2.96235	9.94052	0.0016168	0.0087554	6.10503	6.54544	6.71448	6.92625	8.32456	10.7299	8.21602	8.54408
Apoo	-0.445488	1.36177	3.26101	11.5619	0.000673159	0.00399816	8.37591	8.2023	8.42529	7.35698	10.1291	12.3028	9.88896	11.7481
Akr1e1	-0.445435	1.36172	4.74582	29.0347	7.10925e-08	8.36173e-07	21.2936	22.7204	24.0249	22.7429	27.8507	31.5716	32.6224	31.571
Ndufaf8	-0.445255	1.36155	3.54643	11.9752	0.000539133	0.00327167	8.0468	10.4169	10.4856	10.5272	13.7551	12.359	14.5174	13.1074
Foxa1	-0.445176	1.36148	6.97263	44.2887	2.83349e-11	4.82924e-10	105.941	105.957	106.199	107.253	135.883	158.12	146.606	138.55
Rccd1	-0.44499	1.3613	3.20127	8.90899	0.00283771	0.0144605	6.61516	8.25152	6.49373	9.68296	10.6908	10.8422	10.1864	10.5506
Tmem106c	-0.443924	1.3603	5.23705	38.7644	4.78175e-10	7.23017e-09	31.8252	31.7757	30.8498	33.2529	41.5717	47.32	42.8274	42.0408
Prkar1b	-0.44259	1.35904	3.01763	8.40594	0.00373997	0.0184394	6.48351	6.97196	7.28475	6.61612	7.57552	8.85728	11.7292	9.02954
Ttc39a	-0.442335	1.3588	4.76564	16.1926	5.72168e-05	0.000423547	20.3885	20.3909	24.2457	27.1364	26.2845	30.9724	33.4961	34.4514
Rbm43	-0.442306	1.35877	4.06591	17.9241	2.29886e-05	0.000184866	14.3493	12.5331	14.4775	15.3342	18.2153	19.7369	20.9862	18.1076
Trnau1ap	-0.442191	1.35867	4.51372	16.9358	3.86654e-05	0.000296067	19.2366	19.784	17.9727	20.3652	20.7178	26.9651	29.4252	28.0272
Tmem9b	-0.4421	1.35858	5.64981	38.7307	4.865e-10	7.34335e-09	43.4922	43.2261	41.7769	41.6781	52.0242	60.7276	57.7538	60.7148
Dynlt3	-0.441833	1.35833	6.52315	39.7637	2.86619e-10	4.4543e-09	83.3477	75.8549	77.7775	74.8965	95.3834	114.733	102.384	111.154
Kank1	-0.441505	1.35802	4.43784	20.3749	6.36597e-06	5.61814e-05	15.9784	19.1442	19.9411	18.3666	25.4503	22.8267	27.5106	23.917
Tmem250-ps	-0.441495	1.35801	5.83249	42.8189	6.00489e-11	9.95031e-10	45.9276	46.0641	51.6187	49.6209	64.86	67.8059	67.2524	62.4786
Itfg1	-0.441425	1.35794	6.39104	51.7811	6.20475e-13	1.23456e-11	74.906	68.5712	71.5965	69.5554	92.5575	95.1081	99.6703	99.1793
Ifih1	-0.441169	1.3577	5.14879	38.855	4.56489e-10	6.91819e-09	31.3973	29.9384	30.8498	28.084	40.4652	39.1368	41.3589	42.3159
Prr15	-0.441101	1.35764	2.03263	6.42832	0.0112315	0.0481072	3.34049	3.52699	3.73435	3.17022	4.0346	4.88742	4.18236	5.58278
Pigh	-0.4408	1.35736	3.67743	13.7983	0.000203521	0.0013505	10.2025	11.7949	10.1361	11.1647	13.0742	15.3738	16.525	13.8356
Wrap73	-0.440477	1.35705	4.1509	19.4806	1.01625e-05	8.6602e-05	14.0366	14.108	16.6114	15.4376	19.0324	21.7219	21.3951	19.5316
Ffar4	-0.440268	1.35686	5.12234	16.2253	5.62373e-05	0.000416765	24.6999	30.0696	33.9219	29.4452	31.8512	44.586	41.6749	42.1702
Gbp8	-0.440003	1.35661	2.89032	7.61566	0.00578635	0.0270799	6.35187	6.34858	5.96025	6.39213	6.33279	8.91346	8.27178	10.4697
Sgsm2	-0.439701	1.35632	6.09039	30.4122	3.49329e-08	4.28127e-07	59.2402	57.8262	55.0587	59.0971	91.9957	71.4762	76.8997	73.2396
Lgals9	-0.438849	1.35552	6.45722	28.6456	8.69109e-08	1.01135e-06	70.4136	70.7695	79.4516	77.6877	85.5948	100.988	102.96	114.795
Tmem35b	-0.438515	1.35521	2.95028	10.2645	0.00135616	0.00749226	6.48351	6.00408	6.40175	7.25361	8.37563	9.55013	8.04872	9.45027
Dpm3	-0.437946	1.35467	3.17354	8.45436	0.00364169	0.0180225	6.03921	7.8414	8.64604	8.02893	9.46514	12.2092	10.205	9.515
Nr1d1	-0.437893	1.35462	4.50266	18.6419	1.57717e-05	0.000130137	22.1493	19.3246	16.6114	18.7974	24.9907	25.673	29.1278	24.4186
Tlcd3a	-0.437594	1.35434	4.31114	11.1082	0.000859477	0.00496553	16.3075	14.1408	18.7821	18.1254	16.9215	25.5045	25.057	23.7389
Gabarapl1	-0.437457	1.35422	6.18157	46.5197	9.07035e-12	1.63279e-10	60.5073	62.9445	62.2147	60.8717	76.5893	83.5356	86.6399	87.1075
Nek4	-0.436864	1.35366	4.24477	17.79	2.46678e-05	0.000197523	17.4923	15.5352	16.7586	14.5417	18.8792	21.3848	22.9937	23.8199
Tmem51	-0.436507	1.35332	5.09251	30.2675	3.76371e-08	4.59742e-07	28.2049	29.4627	27.7961	30.3928	35.5283	41.1967	42.9389	37.1862
Pgd	-0.434903	1.35182	8.71411	18.8144	1.44077e-05	0.000119748	339.019	356.423	381.732	351.274	437.678	486.607	498.723	507.984
Cisd1	-0.434619	1.35155	4.89222	25.1779	5.22778e-07	5.44203e-06	26.5923	25.9849	26.2508	22.0882	31.2554	32.845	35.2805	37.0082
Parp14	-0.434542	1.35148	6.0229	38.5395	5.36558e-10	8.07573e-09	58.006	50.5098	55.3346	57.2535	68.6393	78.2924	76.3978	75.5051
Zbtb26	-0.434454	1.3514	3.03945	8.93379	0.00279942	0.0142835	6.12149	6.29937	7.54229	7.90833	8.10325	9.41905	9.72167	10.405
Igsf9	-0.434319	1.35127	5.70556	30.0462	4.21876e-08	5.12495e-07	43.9859	42.3403	42.384	48.7249	52.8584	60.3344	65.6909	60.9089
Slc35a1	-0.434074	1.35104	4.91336	29.7572	4.89686e-08	5.88071e-07	27.053	26.3786	23.3995	25.5858	33.2472	33.6876	33.7935	37.6554
Ldlrap1	-0.433646	1.35064	5.51094	31.2955	2.21595e-08	2.77406e-07	37.7821	37.14	40.4708	39.6967	47.2065	49.6232	56.8058	55.8116
Zfp7	-0.433556	1.35056	5.2985	32.3275	1.30257e-08	1.67126e-07	30.9036	32.0382	34.4738	36.4403	44.0572	43.0318	45.058	48.5783
Cmc1	-0.43337	1.35038	4.17291	19.2996	1.11731e-05	9.46006e-05	15.9126	15.6828	15.011	14.6623	18.4706	22.2462	22.3059	19.7582
Vkorc1	-0.433204	1.35023	4.44835	21.2932	3.94122e-06	3.59417e-05	18.7759	18.652	20.6033	16.1785	23.9012	24.2124	26.637	25.4381
Nupr1	-0.433016	1.35005	5.81867	10.0373	0.00153404	0.0083728	44.6605	43.6198	45.4929	58.2528	43.5635	71.7571	71.2303	72.7056
Plekha5	-0.432966	1.35001	5.22471	27.3753	1.67556e-07	1.86786e-06	36.5644	27.9863	31.0522	31.5816	44.0061	41.4401	41.7121	44.5328
Pcdhgc3	-0.432565	1.34963	6.39549	29.744	4.93028e-08	5.91814e-07	65.8718	68.3252	77.9247	74.4313	100.576	99.5835	83.0338	103.468
Lonrf1	-0.432498	1.34957	3.096	10.9126	0.000955137	0.00546292	6.87845	7.30005	7.45031	7.37421	9.34597	11.1231	9.31272	9.36936
Zfp37	-0.432296	1.34938	3.11122	7.42572	0.0064298	0.0296527	7.37212	6.13532	9.63941	6.18538	9.72049	9.73739	10.6697	9.43409
Ubald2	-0.431269	1.34842	5.90624	35.7705	2.2198e-09	3.12773e-08	49.8111	53.3478	49.9631	51.0509	62.7832	76.7943	67.1037	68.6763
Fam174a	-0.430809	1.34799	4.09602	19.7255	8.93997e-06	7.68826e-05	14.8594	14.8954	14.036	14.3521	20.0368	19.4561	21.1349	17.784
Scamp1	-0.430331	1.34754	6.40618	39.6149	3.09315e-10	4.79283e-09	79.53	67.1112	69.0579	73.1908	97.4603	103.198	95.2463	93.4347
Focad	-0.430225	1.34744	4.28989	15.9694	6.43742e-05	0.000471479	17.3771	17.0444	16.6666	15.4548	17.9599	24.0813	24.0718	23.5771
Cyb561a3	-0.430159	1.34738	4.50821	24.3744	7.93158e-07	8.03994e-06	20.3062	18.5536	19.7203	18.8663	23.9863	26.9651	25.2986	28.0919
Nsa2	-0.429714	1.34697	7.67857	38.0913	6.75089e-10	1.00456e-08	165.198	179.352	175.974	177.705	221.29	237.517	233.989	247.681
Cox17	-0.429436	1.34671	5.28872	26.4763	2.66798e-07	2.89553e-06	30.4923	33.7443	36.3685	32.5637	40.6354	42.5262	45.913	50.2127
Srr	-0.429188	1.34648	4.58606	22.574	2.02198e-06	1.9269e-05	22.1328	20.3745	18.5982	20.6581	30.7958	26.0101	26.2095	27.0886
Ccdc25	-0.428178	1.34553	6.11804	40.3436	2.13002e-10	3.36196e-09	59.5035	59.4831	59.4185	58.3907	86.9227	72.2439	80.3571	79.0651
Arl6	-0.428145	1.3455	3.10943	9.16035	0.00247315	0.0127914	7.05946	6.61106	8.18614	7.47759	9.73752	9.13817	8.92237	11.6348
Rab28	-0.428062	1.34543	4.35172	24.1251	9.02778e-07	9.08451e-06	17.3607	16.8967	17.1817	18.0909	21.8583	23.0139	24.109	24.5642
Misp	-0.427777	1.34516	4.89256	27.5877	1.50129e-07	1.68288e-06	23.5974	24.4429	27.5569	25.6375	31.0681	34.5303	34.4069	36.1343
Ccdc189	-0.427645	1.34504	3.6933	14.2287	0.000161883	0.00109693	11.6999	10.8763	10.8903	10.5444	14.6403	16.8157	14.2572	13.5119
Ubtd1	-0.427534	1.34493	3.90315	13.3734	0.000255224	0.00165839	11.0582	13.9931	12.4356	13.439	14.7595	18.5572	18.2723	16.9263
Map2	-0.427377	1.34479	5.12322	21.4272	3.67514e-06	3.3726e-05	30.6074	28.4292	33.5356	26.2405	45.2318	39.0619	40.0949	35.3738
Herc6	-0.42733	1.34474	2.24674	7.2734	0.00699833	0.0318839	4.27846	3.88789	3.80794	4.10061	4.9709	5.26194	5.01883	6.35951
Cand2	-0.427253	1.34467	4.44775	16.7892	4.17703e-05	0.000317711	17.1303	18.8817	18.6718	19.6588	21.7562	25.9539	29.4438	22.8489
Spryd7	-0.427073	1.3445	4.17795	17.5788	2.75641e-05	0.000218384	15.4847	14.9774	15.0478	16.144	19.0154	20.7107	19.1645	23.9817
Ndufa6	-0.427024	1.34446	6.55844	41.7298	1.048e-10	1.70538e-09	74.5275	82.0558	84.8967	80.0481	102.329	104.527	107.979	117.384
Amd2	-0.426989	1.34442	4.06684	15.0847	0.000102794	0.000725552	14.7936	13.7799	15.9124	12.5947	16.7342	19.9804	20.4471	19.5802
Bbs1	-0.426984	1.34442	3.60103	14.5907	0.000133569	0.000921236	10.367	10.1709	9.93375	10.8201	13.3636	12.9769	14.8892	14.2887
Lppos	-0.426899	1.34434	2.13134	6.5181	0.0106782	0.0459984	3.75188	3.65823	3.532	3.89386	4.37507	4.56908	6.07836	4.9355
Lca5	-0.426789	1.34424	3.0772	11.5282	0.000685465	0.0040584	7.28984	6.84072	7.37673	7.18469	10.078	9.11944	9.70308	9.66064
Dctd	-0.426529	1.344	3.23919	8.70817	0.00316787	0.0159511	7.27338	7.825	8.71962	8.30461	8.85229	11.3665	10.0377	12.897
Prps2	-0.426325	1.34381	5.69197	34.3287	4.6546e-09	6.29173e-08	48.577	42.6356	42.991	42.1261	64.0429	58.2558	57.4006	57.268
Btg2	-0.426203	1.34369	8.0396	16.2999	5.4066e-05	0.000401694	173.162	225.104	254.157	245.641	308.758	309.125	297.821	290.984
Garnl3	-0.42617	1.34366	3.49105	7.97071	0.00475402	0.0228346	11.4531	9.77714	9.01395	8.0117	10.6908	11.5163	14.3687	14.8389
Nt5e	-0.425825	1.34334	5.4024	14.2445	0.000160532	0.00108946	34.1454	35.3027	40.4524	34.39	35.988	48.5371	53.7387	55.5527
[truncated: 678 more rows]
