# Supplementary material for: Autocrine TGF-β-positive feedback in profibrotic AT2-lineage cells plays a crucial role in non-inflammatory lung fibrogenesis
Source: Nat Commun. 2023 Aug 31;14:4956. doi: 10.1038/s41467-023-40617-y (PMC10471635; doi:10.1038/s41467-023-40617-y)
Supplement: Supplementary file 6 — Supplementary Data 3 [file 41467_2023_40617_MOESM6_ESM.xlsx]

## Sheet: Sheet1
	Mouse primers for qRT-PCR
Gene	Forward	Reverse
Gapdh	AATGTGTCCGTCGTGGATCTGA	GATGCCTGCTTCACCACCTTCT
Acta2	AGTGGAGAAGCCCAGCCAGT	ACAGAGCCCAGAGCCATTGT
Col1a1	CCCAGCCGCAAAGAGTCTAC	AGCATACCTCGGGTTTCCAC
Tgfb1	GCCTGAGTGGCTGTCTTTTG	CGTGGAGTTTGTTATCTTTGCTGT
Tgfb2	TGGCTTCACCACAAAGACAG	CCTCGAGCTCTTCGCTTTTA
Tgfb3	AAGCAGCGCTACATAGGTGGCA	GGCTGAAAGGTGTGACATGGAC
Itgav	GTGTGAGGAACTGGTCGCCTAT	CCGTTCTCTGGTCCAACCGATA
Itgab6	TTGCTCCTCAAAGCTTGGTT	ATCCATAGAGGCGGAGAGGT
Tgfa	CAGGCTCTGGAGAACAGCACAT	GACACATGCTGGCTTCTCTTCC
Ccn2	CCACCCGAGTTACCAATGAC	GACAGGCTTGGCGATTTTAG
Pdgfa	ATTAACCATGTGCCCGAGAA	TCGTAAATGACCGTCCTGGT
Pdgfb	AATGCTGAGCGACCACTCCATC	TCGGGTCATGTTCAAGTCCAGC
Vegfa	CTGCTGTAACGATGAAGCCCTG	GCTGTAGGAAGCTCATCTCTCC
Vegfc	CCTGAATCCTGGGAAATGTGCC	CGATTCGCACACGGTCTTCTGT
Csf1	GCCTCCTGTTCTACAAGTGGAAG	ACTGGCAGTTCCACCTGTCTGT
Csf2	AACCTCCTGGATGACATGCCTG	AAATTGCCCCGTAGACCCTGCT
Il6	TCCAGTTGCCTTCTTGGGAC	GACAGGTCTGTTGGGAGTGG
Il10	CAGAGAAGCATGGCCCAGAA	GCTCCACTGCCTTGCTCTTA
Tnfa	CACAGAAAGCATGATCCGCG	GAGGCTGAGACATAGGCACC
Il33	CTACTGCATGAGACTCCGTTCTG	AGAATCCCGTGGATAGGCAGAG
Cxcl1	CATGGCTGGGATTCACCTCA	CCTCGCGACCATTCTTGAGT
Cxcl12	GGAGGATAGATGTGCTCTGGAAC	AGTGAGGATGGAGACCGTGGTG
Ccl3	ACTGCCTGCTGCTTCTCCTACA	ATGACACCTGGCTGGGAGCAAA
Actn1	TCGCCAAGTGTCAACGCTCGTT	GGTCGATGGTTTCCAGCAGCTT
Ager	GCCACTGGAATTGTCGATGAGG	GCTGTGAGTTCAGAGGCAGGAT
Bax	TGTTTGCTGATGGCAACTTC	GATCAGCTCGGGCACTTTAG
Cald1	CTGTCAGAGGACAAGAAGCCGT	GGAGACTACTGCTGCTTGGTGA
Cdc42	GATTGGTGGAGAGCCATACACTC	TGAGGATGGAGAGACCACTGAG
Cdkn1a	GGAACATCTCAGGGCCGAAA	CTGACCCACAGCAGAAGAGG
Cldn4	GGGGATCATCCTGAGTTGTG	CACTGCATCTGACCTGTGCT
Clu	GATGATCCACCAGGCTCAACAG	ACACAGTGCGGTCATCTTCACC
Emp2	CCTTCCTCATCTTTCTGCTCCAG	GTTCTGTTGGTGAAGGTCTTGGC
Fn1	CCGAGGAAACCTGCTTCAGT	GGTGAGTCTGCGGTTGGTAA
Hif1a	ATGGCCCAGTGAGAAAAGGG	AATATGGCCCGTGCAGTGAA
Krt8	AGATCACCACCTACCGCAAG	TGAAGCCAGGGCTAGTGAGT
Lgals3	AACACGAAGCAGGACAATAACTGG	GCAGTAGGTGAGCATCGTTGAC
Ptgs2	GCGACATACTCAAGCAGGAGCA	AGTGGTAACCGCTCAGGTGTTG
Sfn	CATGAAGAGCGCCGTGGAAAAG	CTCTTCTGCTCGATGCTGGACA
Sox4	GATCTCCAAGCGGCTAGGCAAA	GTAGTCAGCCATGTGCTTGAGG
Sirt1	CCTTTCAGAACCACCAAAGC	GGAATCCCACAGGAGACAGA
Cthrc1	TGTTCAGGACCTCTTCCCATCG	GCCACATCTACCAATCCAGCAC
	Human primers for qRT-PCR
Gene	Forward	Reverse
GAPDH	GTCTCCTCTGACTTCAACAGCG	ACCACCCTGTTGCTGTAGCCAA
TGFB1	GAGCCTGAGGCCGACTACTA	CGGAGCTCTGATGTGTTGAA
TGFB2	AAGAAGCGTGCTTTGGATGCGG	ATGCTCCAGCACAGAAGTTGGC
TGFB3	CTAAGCGGAATGAGCAGAGGATC	TCTCAACAGCCACTCACGCACA
ITGAV	AGGAGAAGGTGCCTACGAAGCT	GCACAGGAAAGTCTTGCTAAGGC
ITGB6	TCATCGAAAACCCTGTCTCC	GCACCACCTGGTCTCAACTT
KRT5	GCTGCCTACATGAACAAGGTGG	ATGGAGAGGACCACTGAGGTGT
KRT17	ATCCTGCTGGATGTGAAGACGC	TCCACAATGGTACGCACCTGAC
TP63	CAGGAAGACAGAGTGTGCTGGT	AATTGGACGGCGGTTCATCCCT
SOX9	AGGAAGCTCGCGGACCAGTAC	GGTGGTCCTTCTTGTGCTGCAC
EPHB2	CGCCATCTATGTCTTCCAGGTG	GATGAGTGGCAACTTCTCCTGG
	PLISH for mouse lungs
Probe	Forward (target-COMMON)	Reverse (COMMON-target)
Tgfb1_v1	tgacgtcaaaagacagccac-TTATACGTCGAGTTGAACGTCGTAACA	TAGCGCTAACAACTTACGTCGTTATG-tcaggcgtatcagtgggggt
Tgfb1_v2	gcagttcttctctgtggagc-TTATACGTCGAGTTGAACGTCGTAACA	TAGCGCTAACAACTTACGTCGTTATG-tgaagcaatagttggtatcc
Tgfb1_v3	ccagctccatgtcgatggtc-TTATACGTCGAGTTGAACGTCGTAACA	TAGCGCTAACAACTTACGTCGTTATG-ttgcaggtggagagtcccgc
Tgfb2_v1	ccagagggtgttgtaacaac-TTATACGTCGAGTTGAACGTCGTAACA	TAGCGCTAACAACTTACGTCGTTATG-tgggcagacagtttcggagg
Tgfb2_v2	gacatcaaagcggacgattc-TTATACGTCGAGTTGAACGTCGTAACA	TAGCGCTAACAACTTACGTCGTTATG-tgaagtagggtctgtagaaa
Tgfb2_v3	actttggtgtgttgagtgtc-TTATACGTCGAGTTGAACGTCGTAACA	TAGCGCTAACAACTTACGTCGTTATG-tgaactccatagatatgggc
Tgfb3_v1	cgtgggtcatcaccgatggc-TTATACGTCGAGTTGAACGTCGTAACA	TAGCGCTAACAACTTACGTCGTTATG-tcaggggggctggtgagcct
Tgfb3_v2	agacggccagttcattgtgc-TTATACGTCGAGTTGAACGTCGTAACA	TAGCGCTAACAACTTACGTCGTTATG-tccgccagtccctggatcat
Tgfb3_v3	agaagttggcatagtaaccc-TTATACGTCGAGTTGAACGTCGTAACA	TAGCGCTAACAACTTACGTCGTTATG-ttaggttcgtggacccattt
