# Supplementary material for: Autocrine TGF-β-positive feedback in profibrotic AT2-lineage cells plays a crucial role in non-inflammatory lung fibrogenesis
Source: Nat Commun. 2023 Aug 31;14:4956. doi: 10.1038/s41467-023-40617-y (PMC10471635; doi:10.1038/s41467-023-40617-y)
Supplement: Supplementary file 7 — Supplementary Data 4 [file 41467_2023_40617_MOESM7_ESM.xlsx]

## Sheet: Genes
Peak-matched genes in ChIPseq for BLM-AO	Commonly upregulated genes (RNAseq and ChIPseq)
1110032F04Rik	1700017B05Rik
1700008P02Rik	2300009A05Rik
1700012A03Rik	2610028H24Rik
1700012B07Rik	Abhd6
1700013G24Rik	Acap2
1700015G11Rik	Acpp
1700016H13Rik	Actr2
1700017B05Rik	Adam28
1700029H14Rik	Add3
1700034J05Rik	Adgrb1
1700040L02Rik	Adm
1700123L14Rik	Adssl1
1810010D01Rik	Aen
2300009A05Rik	Afg1l
2610001J05Rik	Aga
2610028H24Rik	Agap1
2610301B20Rik	Ahi1
3100002H09Rik	Aknad1
3110018I06Rik	Akr1e1
3110035E14Rik	Aldh1a3
3110043O21Rik	Ampd3
4833427G06Rik	Ankrd22
4930505A04Rik	Ankrd46
4930544D05Rik	Aox3
4930544G11Rik	Areg
4930558K02Rik	Arhgdib
4933402D24Rik	Arnt2
4933412E24Rik	Artn
4933416C03Rik	Asap1
4933427I04Rik	Ass1
6430571L13Rik	Atp6v1d
7530416G11Rik	B4galnt3
9030617O03Rik	B4galt5
9230112D13Rik	Babam2
A1bg	Bax
A430033K04Rik	Bbc3
Aadac	Bcl11b
Abca8b	Bcl2
Abcc5	Bcl2l1
Abhd11	Bcl2l11
Abhd5	Bmp6
Abhd6	Bst2
Acap2	Btg2
Acot7	C1galt1
Acpp	C2cd2
Actbl2	Camk1d
Actn4	Camk4
Actr2	Cars
Acvr1	Ccdc25
Acvr1c	Ccdc3
Adam28	Ccdc58
Adamts5	Ccdc68
Adamts6	Ccdc91
Add2	Ccnd1
Add3	Ccng1
Adgrb1	Cd24a
Adgrg6	Cd81
Adgrl2	Cdc34
Adm	Cdcp1
Adra1d	Cdh13
Adssl1	Cdkn1a
Aebp2	Cebpd
Aen	Cfap43
Aff1	Ch25h
Afg1l	Chchd4
Aga	Chd1
Agap1	Chd9
Ago2	Chst11
Agps	Cldn4
Agtpbp1	Col18a1
Agtr2	Col25a1
Ahcyl2	Col28a1
Ahi1	Col2a1
Ahnak	Cpped1
Ahnak2	Crabp1
Aip	Crim1
Ak4	Csgalnact1
Akain1	Csnk1g1
Akap2	Dcun1d3
Aknad1	Ddias
Akr1d1	Ddit4
Akr1e1	Ddit4l
Akt2	Dgkd
Alb	Dhrs7
Aldh1a3	Dhx35
Aldh2	Dkk3
Alk	Dnajc18
Amotl2	Dpp6
Ampd3	Dscaml1
Ankrd16	Dusp10
Ankrd2	Dyrk3
Ankrd22	Eda2r
Ankrd44	Efnb2
Ankrd46	Egln3
Ankrd55	Egr3
Ano1	Ei24
Ano10	Ephx1
Ano4	Ercc5
Ano6	Ereg
Anxa3	Esrrg
Anxa5	Etv5
Aox1	Exoc4
Aox3	Ext1
Ap5z1	Fam162a
Apol8	Fam3c
Areg	Fas
Arglu1	Fat1
Arhgap12	Fbxl4
Arhgap19	Fbxw4
Arhgap26	Fbxw7
Arhgdib	Fbxw9
Arhgef10l	Fgfbp1
Arhgef12	Fn1
Arhgef17	Fndc10
Arhgef28	Fndc3a
Arid4b	Foxc1
Arid5b	Frs3
Arl15	Fst
Arl4c	Fut9
Armc2	Gas6
Arnt2	Gclc
Arpin	Gda
Arsb	Gdf15
Artn	Glipr1
Asap1	Glipr2
Asb13	Glrx3
Asb5	Gm9949
Asb7	Gmds
Asb8	Got1l1
Ascc1	Grhl3
Ass1	Grm4
Atf1	Gsap
Atf7ip	Gtpbp4
Atg4a	Hectd2
Atg7	Hemk1
Atp5o	Hes1
Atp6v1a	Hmcn2
Atp6v1d	Hnf4g
Atp8a2	Hs3st3b1
Atp8b4	Hs6st2
Atxn10	Ier5
Axin2	Igf2r
B3gat2	Igll1
B430305J03Rik	Ikbke
B4galnt3	Inf2
B4galt1	Inhba
B4galt5	Inhbb
BC005561	Irf5
BC024139	Isca2
Babam2	Itgb4
Bahcc1	Itm2b
Baiap2	Jag1
Baiap2l2	Kank1
Bax	Kazn
Baz2a	Kctd12
Bbc3	Kitl
Bcap31	Klf4
Bcat1	Klhdc1
Bcl11b	Klhdc8a
Bcl2	Klhl38
Bcl2l1	Klhl42
Bcl2l11	Krt20
Bfsp1	Krt23
Birc3	Krtap3-2
Blmh	Laptm4a
Bmp2k	Lca5
Bmp6	Lhfpl2
Bnip1	Lif
Bptf	Lmna
Brip1	Loxl4
Brms1l	Lpcat4
Bst2	Lrig1
Bsx	Lrrc28
Btbd3	Lrrc57
Btg2	Ltbp2
Btg4	Ly6d
C130060K24Rik	Lzic
C1galt1	Man1a2
C1ql3	Map3k20
C1qtnf7	Mapre3
C2cd2	Mast4
Cacna1e	Mcam
Cacybp	Mctp2
Calm1	Mcub
Calml3	Mdm2
Camk1d	Mdm4
Camk2g	Mgat5
Camk4	Mink1
Canx	Mpp2
Capn12	Mppe1
Car2	Mreg
Car3	Mrps10
Cars	Mrps6
Cavin4	Mtmr10
Cbl	Mybl1
Ccdc141	Myc
Ccdc25	N4bp1
Ccdc3	Nabp1
Ccdc54	Nfe2l2
Ccdc58	Nfkbiz
Ccdc68	Nfyb
Ccdc86	Ngf
Ccdc90b	Notch1
Ccdc91	Notch3
Ccin	Nrg1
Ccm2	Nudcd2
Ccnd1	Orai2
Ccnf	Orc5
Ccng1	P2ry6
Ccr4	Pax9
Ccser1	Pcbp3
Cd109	Pdgfc
Cd180	Pdzd2
Cd24a	Pdzrn3
Cd70	Peli2
Cd81	Pgap1
Cd96	Pgpep1
Cdc34	Phlda3
Cdc40	Pid1
Cdc42	Pla2g4a
Cdc42ep3	Plau
Cdca7l	Plk2
Cdcp1	Pmaip1
Cdh10	Pon2
Cdh13	Ppcdc
Cdh9	Prcp
Cdip1	Pros1
Cdk5rap2	Psapl1
Cdk8	Psrc1
Cdkn1a	Pth2r
Cdkn1c	Pthlh
Cdyl	Ptp4a3
Cebpd	Ptprd
Cebpg	Ptprn2
Cecr2	Pxylp1
Cenpo	Qrsl1
Cep112	Rab27b
Cep164	Rab31
Cfap100	Ralgps2
Cfap43	Rap2b
Cfap52	Rev1
Cftr	Rfx7
Cgnl1	Rgs12
Ch25h	Rhbdl2
Chchd4	Rnf169
Chd1	Rnft1
Chd2	Ror2
Chd9	Rprm
Chit1	Rps27l
Chmp6	Rxra
Chrm3	Ryr2
Chst11	S100a10
Cilp2	Sac3d1
Ckap2	Sat1
Cldn13	Sdc1
Cldn3	Sema4f
Cldn34b2	Sema6d
Cldn4	Sesn2
Clec3b	Sfr1
Clip4	Sh3bgrl2
Cntn3	Sh3glb2
Cntn5	Slc20a2
Col12a1	Slc25a17
Col18a1	Slc38a6
Col25a1	Slc39a4
Col28a1	Slc5a8
Col2a1	Slc6a8
Col4a6	Slit1
Col5a1	Smox
Col6a1	Snapc5
Commd4	Sncg
Commd8	Sord
Corin	Sowahb
Coro1c	Spdef
Cox10	Spsb1
Cox4i2	Sptssb
Cpeb2	Srgap3
Cped1	Srxn1
Cpne4	Ssu72
Cpne5	Stat1
Cpped1	Sulf2
Crabp1	Svop
Creb5	Syne1
Crim1	Syne3
Crtc3	Synj2
Crygf	Syt8
Csgalnact1	Tbc1d1
Csl	Tgfa
Csmd3	Tgif1
Csnk1g1	Thumpd3
Cspg5	Tigit
Csrp1	Tmbim4
Ctbp2	Tmem106c
Ctc1	Tmem135
Cth	Tmem260
Ctnnb1	Tmem30b
Ctso	Tmem43
Cttnbp2	Tmem45b
Ctu2	Tmem51
Cul3	Tmem63a
Cul4a	Tmigd1
Cwc27	Tnc
Cylc1	Tob1
Cyp26b1	Tpp1
Cysltr2	Trim11
D17Wsu92e	Trp53inp1
D430042O09Rik	Tshz1
D6Ertd527e	Tspan3
Dab2ip	Tubb4b
Dagla	Tulp4
Dapk1	Txlnb
Dbnl	Ubtd1
Dbx2	Ugt1a6b
Dchs1	Ugt2b34
Dchs2	Vangl1
Dcun1d3	Vmac
Ddc	Vmp1
Ddhd1	Vtcn1
Ddias	Wnt16
Ddit4	Wnt4
Ddit4l	Wnt7b
Ddx3x	Zfp365
Defb3	Zfp37
Defb8	Zfp53
Depdc1b	Zfp599
Dgkd	Zfp750
Dgkk	Zfp809
Dhrs7	Zfp958
Dhx15	Zmat3
Dhx35
Diaph1
Diaph2
Diaph3
Dio3
Dip2b
Diras2
Dkk3
Dleu7
Dlg2
Dlgap1
Dmrt1
Dnaja2
Dnajb1
Dnajb12
Dnajb6
Dnajc18
Dnm3
Dopey1
Dpp6
Dscaml1
Dstn
Dtwd1
Dusp10
Dyrk3
Dysf
E030025P04Rik
E130116L18Rik
E330021D16Rik
E330034G19Rik
ENSMUSG00000109903
Ece1
Eci2
Ect2
Eda2r
Eef1a1
Efhd2
Efnb2
Egfl7
Egln3
Egr2
Egr3
Ei24
Eif2ak3
Eif2b5
Eif4g2
Eif4g3
Eif5b
Elmsan1
Elovl4
Elp6
Emcn
Emp2
Emx2
En1
Epha2
Epha4
Ephx1
Ercc4
Ercc5
Ereg
Eri2
Erp27
Esco2
Esp15
Esp38
Esrrg
Etnppl
Etv5
Evx1
Exoc4
Ext1
Eya2
Fadd
Faf2
Fam105a
Fam110a
Fam124b
Fam129b
Fam131c
Fam160a1
Fam161a
Fam162a
Fam174b
Fam180a
Fam189a2
Fam198b
Fam19a4
Fam20c
Fam212b
Fam3c
Fam49b
Fam53b
Fam78b
Fam84b
Fan1
Far2
Fas
Fat1
Fbxl4
Fbxw11
Fbxw4
Fbxw7
Fbxw9
Fez2
Fgf10
Fgfbp1
Fgfr2
Fgl2
Fhad1
Fignl1
Flrt3
Fmn2
Fn1
Fndc10
Fndc3a
Fosl2
Foxc1
Foxk1
Foxo3
Foxp1
Foxp2
Frmd3
Frmd4a
Frmd6
Frmd7
Frmd8
Frmpd3
Frs3
Fryl
Fsip1
Fst
Fut10
Fut8
Fut9
Fzd1
Fzd8
Gadd45g
Galnt13
Galnt18
Gapvd1
Gas1
Gas6
Gata6
Gatb
Gclc
Gda
Gdf15
Gdf6
Gdf7
Gdpd5
Gfpt1
Gipc1
Gldc
Gli2
Glipr1
Glipr2
Glrp1
Glrx3
Gm10076
Gm10097
Gm10188
Gm10260
Gm10295
Gm10358
Gm11084
Gm11096
Gm12728
Gm15217
Gm16494
Gm17018
Gm2115
Gm5150
Gm5741
Gm6569
Gm6657
Gm7168
Gm765
Gm7879
Gm8765
Gm8888
Gm9887
Gm9949
Gm9958
Gmds
Gnb4
Golph3
Gorasp2
Got1l1
Gpalpp1
Gpatch2
Gpr157
Gpr176
Gpr37
Gpr75
Gpt2
Gramd1c
Grem2
Grhl3
Gria2
Grik4
Grm4
Grpr
Gsap
Gsg1l
Gtf2f2
Gtf2h5
Gtpbp4
Gxylt1
H6pd
Habp2
Hace1
Has1
Haus2
Hdgfl1
Hdhd5
Heca
Hectd2
Hecw1
Hemk1
Hes1
Hes2
Hgfac
Hibadh
Hic2
Hilpda
Hivep2
Hk2
Hlx
Hmcn2
Hmgb4
Hmmr
Hmox2
Hnf4g
Hormad2
Hrh1
Hs2st1
Hs3st2
Hs3st3a1
Hs3st3b1
Hs6st2
Hsbp1
Hsd17b6
Hsp90aa1
Hspa8
Htr1b
Htr2c
Htr4
Ido2
Ier5
Ifit2
Ift80
Igf1r
Igf2r
Igll1
Igsf21
Ikbke
Il12rb2
Il13ra2
Il1r1
Il1r2
Il1rl2
Il23r
Il6st
Impa2
Impdh1
Impg1
Inf2
Inhba
Inhbb
Inpp5b
Iqch
Iqgap1
Iqsec1
Ireb2
Irf2bp2
Irf5
Irx1
Irx2
Irx3
Irx4
Irx5
Isca2
Itga8
Itgb1
Itgb4
Itgb6
Itm2b
Jag1
Jak1
Jph1
Kalrn
Kank1
Kansl1
Kazn
Kbtbd8
Kcna5
Kcnc1
Kcne1
Kcnf1
Kcnk16
Kcnk5
Kcnk9
Kcnmb2
Kcnn2
Kcnq1
Kcnq5
Kcnrg
Kcnt2
Kctd12
Kctd8
Kdm2b
Kdm4c
Khdc1b
Kif5b
Kitl
Klf13
Klf3
Klf4
Klf6
Klf7
Klhdc1
Klhdc4
Klhdc8a
Klhl31
Klhl35
Klhl38
Klhl42
Kmt2c
Kmt2e
Krr1
Krt20
Krt23
Krtap3-2
Lacc1
Lama2
Lama5
Lamp1
Laptm4a
Larp4b
Lca5
Ldah
Ldb3
Ldlrad3
Lemd2
Lhfpl2
Lhfpl3
Lhpp
Lhx3
Lif
Lingo2
Lipm
Lmna
Lmo4
Loxl4
Lpcat4
Lpp
Lrfn2
Lrguk
Lrig1
Lrig2
Lrmp
Lrrc20
Lrrc28
Lrrc30
Lrrc57
Lrrn2
Lrrn3
Lsg1
Lsr
Ltbp2
Ltc4s
Luc7l3
Ly6d
Ly6k
Ly75
Ly86
Ly96
Lyrm4
Lzic
Magi3
Maml1
Man1a2
Manea
Mansc4
Map3k20
Map3k7
Map3k9
Map4k3
Map4k4
Mapkap1
Mapkapk5
Mapre3
Marco
Mas1
Mast2
Mast4
Max
Mbip
Mbl2
Mbnl2
Mbnl3
Mbp
Mcam
Mchr1
Mctp2
Mcub
Mdfic
Mdm2
Mdm4
Med18
Med30
Med4
Med6
Mef2a
Mettl24
Mfn1
Mgat5
Mib1
Mical2
Micalcl
Micall2
Micu1
Mink1
Mki67
Mkl2
Mkln1
Mmrn1
Mmrn2
Mnd1
Mpp2
Mpp5
Mppe1
Mreg
Mroh4
Mrpl13
Mrpl37
Mrpl45
Mrps10
Mrps31
Mrps35
Mrps6
Msl3l2
Msn
Msra
Mterf1b
Mtfr1
Mtmr10
Mtmr11
Mtnr1a
Mtus2
Mup20
Mup21
Mup5
Mxi1
Myb
Mybl1
Myc
Myh3
Myh7b
Myh9
Myo1b
Myo1g
Myod1
Myrf
Myt1l
Mzb1
N4bp1
N6amt1
Nabp1
Nacc2
Nap1l4
Nav3
Ncaph
Ncoa1
Ncoa2
Ncoa3
Ndufa4
Ndufs4
Nectin1
Nedd1
Nedd4
Neil3
Nek2
Neto2
Neurog1
Nf1
Nfe2l2
Nfil3
Nfkbiz
Nfrkb
Nfyb
Ngf
Ninj2
Nkx2-1
Nkx2-5
Nkx3-1
Nlrp1b
Nmd3
Nmnat1
Nnt
Nog
Nol11
Notch1
Notch3
Npas3
Npepps
Npffr1
Npr3
Nr1d2
Nr2f2
Nr3c1
Nr5a2
Nrbf2
Nrbp2
Nrg1
Nrn1
Nrp1
Nrsn1
Nsmaf
Nsmce2
Ntf3
Ntrk2
Nudcd2
Nup188
Nup210
Nxf1
Nxph3
Nyx
Oas1f
Obscn
Ogfrl1
Ola1
Olfr1318
Olfr543
Olfr545
Olfr547
Omg
Opa1
Opcml
Orai2
Orc5
Otog
Otud7b
Otx2
P2ry6
Pabpc2
Palm2
Pappa
Pax2
Pax3
Pax9
Pbx4
Pcbp3
Pcdhgc5
Pcgf5
Pcnt
Pdcd5
Pdcd6ip
Pdcl
Pde4d
Pde6a
Pde7a
Pde7b
Pdgfc
Pdia6
Pdzd2
Pdzrn3
Pdzrn4
Peak1
Pebp1
Pebp4
Peli2
Pepd
Pex2
Pfas
Pfdn6
Pfkm
Pfn2
Pgam2
Pgap1
Pgc
Pgm3
Pgpep1
Pgpep1l
Phactr4
Phlda1
Phlda3
Phlpp1
Phtf1
Pi4k2b
Pid1
Piezo1
Piga
Pik3r3
Pitpnm1
Pkd1
Pkn2
Pla2g10
Pla2g4a
Pla2g6
Pla2r1
Plau
Plcg1
Plcxd2
Pld3
Pld4
Plk2
Plppr1
Pls3
Plvap
Plxna2
Plxna4
Pmaip1
Pmp22
Pno1
Pnrc1
Podxl
Pofut2
Pole2
Polr3a
Pon2
Pou2af1
Pou3f2
Pou3f4
Ppargc1a
Ppargc1b
Ppcdc
Ppcs
Ppif
Ppp1r12b
Ppp1r3a
Ppp2cb
Ppp2r5c
Ppp3ca
Ppp3r1
Ppy
Prcp
Prdm15
Prdm5
Prdm9
Prkar1a
Prkce
Prn
Prnd
Pros1
Prox2
Prpf18
Prps1
Prss52
Psapl1
Psd3
Psg19
Psg22
Psme4
Psrc1
Pten
Pter
Ptgdr2
Ptger3
Ptgr2
Pth2r
Pthlh
Ptk2
Ptma
Ptp4a1
Ptp4a3
Ptpn14
Ptprb
Ptprd
Ptpre
Ptprk
Ptprm
Ptprn2
Pwwp2a
Pxylp1
Qrfpr
Qrsl1
R3hcc1l
Rab11fip1
Rab11fip2
Rab11fip4
Rab1a
Rab27b
Rab31
Rab38
Rab39b
Rab44
Rabgap1l
Rabgef1
Rad23b
Ralgps2
Ranbp3
Rap2a
Rap2b
Rap2c
Rapgef5
Rasd2
Rbms1
Rbms2
Rcan1
Rcbtb2
Reep3
Reln
Rep15
Rev1
Rfpl4b
Rfx7
Rgma
Rgs10
Rgs12
Rgs3
Rhbdl2
Rhod
Rimbp3
Ripk4
Rlf
Rmdn2
Rnf169
Rnf34
Rnf44
Rnft1
Rngtt
Rnls
Ropn1
Ror2
Rpia
Rpl12
Rpl14
Rpl38
Rpl7a-ps3
Rpp14
Rprm
Rps19
Rps21
Rps27a
Rps27l
Rps6kb1
Rptor
Rragc
Rreb1
Rrm1
Rrn3
Rrp1b
Rtn4
Runx1
Rxra
Ryk
Ryr2
S100a10
S100g
Sac3d1
Samd5
Sash1
Sat1
Scd2
Scd3
Scgb1a1
Sco1
Scrn2
Scrt2
Sctr
Scyl1
Sdc1
Sdk2
Sdr9c7
Sec24b
Sel1l
Selplg
Sema4a
Sema4f
Sema6a
Sema6d
Sergef
Serp2
Sesn2
Setd4
Setx
Sf3b5
Sfr1
Sfrp2
Sh2d4a
Sh3bgrl2
Sh3bp4
Sh3glb2
Shisa2
Shroom3
Shroom4
Siah1a
Slc10a1
Slc10a4
Slc12a7
Slc13a4
Slc15a4
Slc17a5
Slc20a2
Slc23a1
Slc24a5
Slc25a17
Slc25a21
Slc25a36
Slc25a37
Slc2a1
Slc35e3
Slc38a4
Slc38a6
Slc39a4
Slc41a2
Slc5a2
Slc5a8
Slc6a14
Slc6a4
Slc6a8
Slc7a1
Slc8a1
Slc9a7
Slc9a8
Slf2
Slit1
Smad2
Smad3
Smad6
Smim23
Smox
Smyd2
Snai1
Snapc5
Sncg
Snrk
Sntb1
Snx9
Sord
Sowahb
Sp1
Spaca6
Spag9
Spata16
Spata19
Spata24
Spdef
Spdye4c
Speer4b
Speer4f2
Spidr
Spin1
Spink4
Spock2
Spop
Spry2
Spsb1
Spsb4
Sptbn1
Sptssb
Srbd1
Srgap2
Srgap3
Srrm4
Srsf3
Srsf5
Srxn1
Ssbp3
Ssu72
St3gal3
St6galnac1
St6galnac2
St6galnac3
St6galnac5
St7
St8sia2
Stard4
Stat1
Stat4
Stc1
Stk35
Stox2
Stpg1
Stx11
Stx5a
Stx8
Stxbp3
Sub1
Sucnr1
Suds3
Sulf2
Susd6
Svop
Syne1
Syne3
Synj2
Syt1
Syt8
Tab2
Tanc1
Taok3
Tbc1d1
Tbx4
Tcerg1l
Tcf12
Tcf7l2
Tcte2
Tdpoz1
Tdrd3
Tek
Tekt5
Terb2
Tex15
Tex19.1
Tex19.2
Tex35
Tgfa
Tgif1
Tgm3
Thoc2
Thrb
Thumpd3
Thy1
Tifab
Tigit
Tjp2
Tlk1
Tmbim4
Tmem106c
Tmem131
Tmem131l
Tmem132c
Tmem135
Tmem160
Tmem163
Tmem168
Tmem17
Tmem178
Tmem179
Tmem229a
Tmem260
Tmem261
Tmem29
Tmem30b
Tmem37
Tmem43
Tmem44
Tmem45a
Tmem45a2
Tmem45b
Tmem51
Tmem63a
Tmigd1
Tmpo
Tmprss2
Tmx1
Tnc
Tnfsf9
Tnip3
Tnp1
Tnpo3
Tns1
Tob1
Tomm20
Tonsl
Top3b
Topaz1
Tox
Tpp1
Tprg
Tra2b
Traf4
Tram1
Trappc11
Trcg1
Trib1
Tril
Trim11
Trim24
Trim32
Trim36
Trim44
Trio
Trip4
Trp53inp1
Trpc4ap
Trpm1
Tsc2
Tsc22d2
Tshz1
Tshz3
Tspan3
Tssc1
Tssc4
Ttc1
Ttc7b
Ttf1
Ttll11
Ttn
Tubb4b
Tubd1
Tulp4
Txlnb
Txndc2
Txndc5
Txnrd1
Ube2e1
Ube2e2
Ube2v1
Ube3c
Ubtd1
Uchl4
Uck2
Ugt1a6b
Ugt1a7c
Ugt2b34
Ulk1
Umps
Unc5cl
Uncx
Usf2
Usp24
Usp31
Usp40
Usp47
Ust
Utp6
Vangl1
Vegfd
Vgll4
Vmac
Vmp1
Vps36
Vsig4
Vtcn1
Vwde
Wac
Wasf3
Wdr11
Wdr20
Wdr46
Wdsub1
Wfikkn2
Wnt16
Wnt2
Wnt4
Wnt7b
Wscd1
Xiap
Xpo1
Xxylt1
Yap1
Yipf5
Ylpm1
Ythdc1
Ythdf3
Zadh2
Zap70
Zbtb10
Zbtb14
Zbtb20
Zbtb38
Zbtb7c
Zcchc2
Zcchc4
Zdhhc14
Zdhhc23
Zeb1
Zfhx3
Zfp112
Zfp236
Zfp280d
Zfp281
Zfp365
Zfp37
Zfp407
Zfp462
Zfp51
Zfp516
Zfp53
Zfp536
Zfp599
Zfp608
Zfp618
Zfp691
Zfp704
Zfp710
Zfp750
Zfp809
Zfp951
Zfp958
Zhx3
Zmat3
Zmiz1
Zmym2
Zmym5
Zmynd11
Zmynd12
Zmynd8
Zpld1
Zranb1
Zscan20
Zxdc
