# Supplementary material for: Autocrine TGF-β-positive feedback in profibrotic AT2-lineage cells plays a crucial role in non-inflammatory lung fibrogenesis
Source: Nat Commun. 2023 Aug 31;14:4956. doi: 10.1038/s41467-023-40617-y (PMC10471635; doi:10.1038/s41467-023-40617-y)
Supplement: Supplementary file 11 — Source Data [file 41467_2023_40617_MOESM11_ESM.xlsx]

## Sheet: Fig.1a,c,f,g
Fig.1a							Fig.1c							Fig.1f					Fig.1g
	CT score		Mouse					BALF total 1x10^4 per mL		Mouse		P vs day0			ex vivo sample	Acta2-mRNA (relative)	P			ex vivo sample	CD45-posi. rate (%)	P	P
	Day	#1	#2	#3				Day	#1	#2	#3				CTRL#1	0.393926	0.00347894			day0#1	26.9
	d0	0	0	0				d0	1.1	1.1	2.22				CTRL#2	1.2131				day0#2	29.7
	d2	1	1	1				d2	2.77667	2.22	2.77667	1			CTRL#3	2.0926				day0#3	31.8	d0 vs d12CTRL
	d4	1	1	2				d4	6.36667	4.16667	8.86667	0.4903			BLM#1	7.10928				day12CTRL#1	3.97	2.4e-06
	d7	2	3	2				d7	21.1	17.2	10	0.0023			BLM#2	5.9767				day12CTRL#2	2.97
	d14	4	4	5											BLM#3	5.02418				day12CTRL#3	2	d0 vs d12BLM	d12CTRL vs d12BLM
	d21	6	5	6																day12BLM#1	3.87	1	3.1e-06
																				day12BLM#2	4.64
	SR-posi. area (%)		Mouse					CD45-posi. rate (%)		Mouse		P vs day0								day12BLM#3	3.62
	Day	#1	#2	#3	P vs day0			Day	#1	#2	#3
	d0	7.72351	4.32326	6.55969				d0	41.2	36.6	45.9
	d2	8.0957	7.96717	7.47827	1			d2	43.3	36	53.6	1
	d4	12.6603	11.1264	4.12284	1			d4	53.6	47.7	64.2	0.2553
	d7	3.90544	8.38732	10.7188	1			d7	81.9	75.8	70.6	0.0019
	d14	21.1766	18.3961	36.3728	0.01208
	d21	33.0392	42.2269	30.6713	0.0003
	DsRed-posi. area (%)		Mouse
	Day	#1	#2	#3	P vs day0
	d0	5.75492	6.09163	3.813
	d2	5.35557	7.66357	8.7338	1
	d4	6.04042	10.3733	12.6309	1
	d7	30.6615	29.8054	22.7685	0.00135
	d14	28.9566	35.3076	48.4409	4e-05
	d21	37.3848	39.6821	35.5223	4e-05

## Sheet: Fig.1j
Fig.1j
	AO sample	γH2AX band intensity (relative to GAPDH)	P
	CTRL#1	0.669425	5.79856e-05
	CTRL#2	1.00944
	CTRL#3	1.32113
	BLM#1	16.5824
	BLM#2	15.5057
	BLM#3	18.4769

## Sheet: Fig.2
Fig.2b						Fig.2d
	Co-cultured fibroblast sample	DsRed+ rate (%)	Size of DsRed+ cells (relative)	Cell number (relative)			Fibroblast sample	DsRed+ area (relative)	P vs CTRL	P vs 1pg	P vs 10pg	P vs 100pg
	CTRL#1	32.2034	0.894219	1.23898			CTRL (0pg per mL)#1	0.910365
	CTRL#2	14.0625	1.10535	1.04408			CTRL (0pg per mL)#2	0.981037
	CTRL#3	20	1.00043	0.716937			CTRL (0pg per mL)#3	1.1086
	BLM#1	77.4194	2.19128	1.18329			TGFβs 1pg per mL#1	2.21663	0.0037
	BLM#2	51.9231	1.83905	0.99536			TGFβs 1pg per mL#2	2.16072
	BLM#3	77.1429	1.33359	1.2529			TGFβs 1pg per mL#3	2.35133
	P	0.009485	0.0371156	0.446642			TGFβs 10pg per mL#1	4.14033	1.3e-06	0.00014
							TGFβs 10pg per mL#2	4.19878
							TGFβs 10pg per mL#3	3.96724
							TGFβs 100pg per mL#1	7.24359	5.2e-10	3.7e-09	1.8e-07
							TGFβs 100pg per mL#2	8.2186
							TGFβs 100pg per mL#3	8.24749
							TGFβs 1000pg per mL#1	7.43006	1e-09	8.6e-09	6.3e-07	0.76497
							TGFβs 1000pg per mL#2	7.68137
							TGFβs 1000pg per mL#3	7.1971

## Sheet: Fig.3a,b,f
Fig3a
	Term	Overlap	Adjusted P-value	Genes
	p53 Pathway	92/200	9.36015e-28	RB1	H2AW	CDKN1A	BTG2	BTG1	CD81	ITGB4	DGKA	TCHH	SLC7A11	TRIAP1	TM7SF3	SAT1	PITPNC1	PIDD1	CCND2	GM2A	FAM162A	FDXR	CTSF	UPP1	IER5	CTSD	PHLDA3	GPX2	TSC22D1	APAF1	FBXW7	DCXR	F2R	VWA5A	TAP1	TRAFD1	AEN	FOS	SERPINB5	IL1A	PROCR	WRAP73	H2AJ	RAP2B	MAPKAPK3	DDIT4	CDH13	S100A4	NUPR1
	Interferon Gamma Response	72/200	9.8541e-15	IFITM3	LGALS3BP	RTP4	CDKN1A	IFITM2	BTG1	EIF4E3	SPPL2A	TNFAIP2	UBE2L6	IFI35	IFIT1	IL18BP	IFIH1	CASP7	CASP3	DHX58	CASP4	TNFSF10	PDE4B	CD38	UPP1	TRIM21	B2M	HERC6	ZBP1	DDX58	TAP1	TRAFD1	PLA2G4A	PLSCR1	IFI27	OAS2	IRF1	OAS3	IRF7	TRIM14	PSME2	SERPING1	IRF5	VAMP5	CFB	IRF9	LY6E	RNF31	MVP
	Interferon Alpha Response	41/97	3.00973e-11	IFITM3	LGALS3BP	RTP4	RNF31	IFITM1	IFITM2	UBE2L6	IFI35	DDX60	IFIH1	SLC25A28	LAMP3	DHX58	GBP2	TRIM21	B2M	GBP4	HERC6	MX1	TAP1	TRAFD1	IFI44	EIF2AK2	ISG15	PARP14	PARP9	PSMB8	PSMB9	BST2	ISG20	PROCR	PLSCR1	IFI27	LPAR6	IRF1	IRF7	TRIM14	PSME2	CD47	IRF9	LY6E
	Estrogen Response Early	65/200	3.00973e-11	LAD1	MAST4	HSPB8	FHL2	HR	NADSYN1	AQP3	AREG	CELSR2	TSKU	CCND1	MYC	MYBL1	TGM2	KLF10	MREG	IGFBP4	DYNLT3	MYOF	KRT8	KAZN	FOS	TIAM1	TUBB2B	MED24	RAB31	ELF3	CLDN7	MPPED2	BLVRB	TFF1	CD44	PTGES	FOXC1	SLC22A5	ADD3	TOB1	SYNGR1	INPP5F	STC2	P2RY2	NRIP1	LRIG1	SH3BP5	PMAIP1	SFN
	TNF-alpha Signaling via NF-kB	64/200	7.64796e-11	BTG2	CDKN1A	TNFAIP8	BTG1	CD80	TNC	TNFAIP2	AREG	TNF	SAT1	CXCL2	IFIH1	CCND1	PLAU	MYC	SLC16A6	PDE4B	JUNB	IER5	DUSP4	KLF10	TGIF1	DUSP5	SERPINB2	TSC22D1	DDX58	PLAUR	TAP1	FOS	F3	SERPINB8	IL1A	IL23A	IRF1	PLPP3	SGK1	FJX1	CD44	TLR2	B4GALT5	PTGER4	CEBPB	CEBPD	PTGS2	TANK	SOCS3
	KRAS Signaling Up	57/200	9.55372e-08	ERO1A	PIGR	ADAMDEC1	PTPRR	MTMR10	ITGB2	PLAT	CROT	AKAP12	CCND2	PLAU	SOX9	EPHB2	SCN1B	ST6GAL1	IGFBP3	ITGA2	VWA5A	PLAUR	ANXA10	NGF	DUSP6	ETV5	EREG	BTC	ALDH1A3	RBP4	GPRC5B	MALL	ADAM8	TRIB2	CFB	RGS16	CXCR4	PTGS2	EPB41L3	SPP1	PLEK2	KCNN4	TSPAN1	CBR4	MPZL2	IL33	GALNT3	FUCA1	TMEM176B
	Apoptosis	49/161	9.55372e-08	IFITM3	CDKN1A	BTG2	HSPB1	PLAT	ENO2	TNF	CLU	SAT1	CASP7	CCND2	CCND1	CASP6	CASP3	CASP4	TNFSF10	FDXR	CD38	TIMP1	ANXA1	TNFRSF12A	IFNGR1	F2R	TAP1	EREG	TGFBR3	IL1A	IRF1	CD44	RNASEL	GNA15	PAK1	BCL2L11	LMNA	PMAIP1	CD14	JUN	EGR3	GADD45A	BIK	MGMT	GSR	IGF2R	ISG20	KRT18	PDCD4
	Xenobiotic Metabolism	53/200	3.37678e-06	CDA	ACSM1	PROS1	CROT	CASP6	HNF4A	PDK4	UPP1	CBR1	GABARAPL1	GSTO1	IGFBP4	DCXR	ECH1	PTGR1	PGD	TNFRSF1A	ALDH3A1	TPST1	RBP4	ACOX2	ACOX1	FETUB	BLVRB	ACOX3	CFB	PTGES	ENPEP	SLC35D1	GSTT2	ABHD6	FBLN1	ADH7	NDRG2	ADH5	PSMB10	HSD17B2	GCNT2	HACL1	APOE	GSTM4	NQO1	MPP2	PMM1	SMOX	TMEM176B
	IL-2/STAT5 Signaling	52/199	6.07795e-06	IFITM3	ECM1	CD81	AHR	IKZF2	CCND2	GLIPR2	MYC	CASP3	NCS1	NFKBIZ	TNFSF10	SH3BGRL2	ENPP1	TGM2	GABARAPL1	PRKCH	IFNGR1	GSTO1	S100A1	TNFRSF18	APLP1	TIAM1	PLSCR1	CDCP1	RRAGD	ITGA6	IRF6	CD44	RGS16	CAPG	NDRG1	SOCS2	NT5E	SYNGR2	ST3GAL4	SPP1	LRIG1	GBP4	PRNP	XBP1	TNFRSF9	PRAF2	LIF	FAH	DHRS3
	Estrogen Response Late	51/200	1.36212e-05	MOCS2	HSPB8	SNX10	HR	AREG	CELSR2	CCND1	TRIM29	IGFBP4	DCXR	DYNLT3	MYOF	SORD	FOS	TIAM1	RAB31	ACOX2	BLVRB	TFF1	PKP3	SLC29A1	SGK1	CD44	PTGES	LTF	FOXC1	SLC22A5	ADD3	TOB1	PRKAR2B	PERP	NRIP1	AGR2	SFN	FLNB	XBP1	TFAP2C	EGR3	KRT13	TPD52L1	KLF4	ASS1	MAPK13	ISG20	KRT19	TSPAN13
	Epithelial Mesenchymal Transition	51/200	1.36212e-05	ECM1	SERPINE2	TNC	PLOD2	ENO2	AREG	SAT1	GLIPR1	LGALS1	SGCD	BASP1	SGCB	ANPEP	QSOX1	TIMP1	TGM2	TNFRSF12A	DST	IGFBP4	IGFBP3	TPM2	ITGA2	WNT5A	APLP1	PLAUR	EMP3	TGFBR3	CD44	LRP1	LAMA1	CAPG	FBLN1	TNFRSF11B	THBS2	FBLN2	PTHLH	FSTL3	NT5E	SPP1	JUN	GADD45A	FUCA1	FN1	INHBA	SLC6A8	ID2
	Inflammatory Response	48/200	0.000134611	PTGER4	RTP4	IFITM1	CDKN1A	BTG2	CSF3	CALCRL	RGS16	ADM	SGMS2	AHR	NOD2	ACVR1B	CX3CL1	GPR132	GNA15	MYC	LAMP3	P2RY2	TNFSF10	PDE4B	HAS2	BDKRB1	CD14	TIMP1	SCN1B	CD55	ABCA1	TNFRSF9	PCDH7	LIF	PLAUR	EIF2AK2	EMP3	INHBA	OSMR	F3	EREG	BST2	P2RX7	IL1A	P2RX4	AXL	ADORA2B	IRF1	IRF7
	Glycolysis	47/200	0.000260534	ERO1A	GPR87	RPE	SDC3	TGFA	CXCR4	PLOD2	ENO2	NOL3	HS6ST2	EGFR	NT5E	FAM162A	CASP6	STC2	CAPN5	PGM2	QSOX1	SOX9	GPC4	PGLS	SLC37A4	IL13RA1	EGLN3	BIK	IGFBP3	TALDO1	EXT1	ISG20	TPST1	EFNA3	GCLC	MED24	ELF3	ARTN	ADORA2B	DDIT4	RRAGD	B3GNT3	SDC1	TGFBI	PAM	CD44	DSC2	B4GALT4	PFKP
	Hypoxia	46/200	0.000493963	ERO1A	SRPX	CDKN1A	BTG1	SDC3	HEXA	CXCR4	ADM	ENO2	NDRG1	EGFR	AKAP12	PRDX5	FAM162A	CASP6	STC2	GCNT2	PGM2	GPC4	SLC37A4	TGM2	TPD52	JUN	DTNA	CAVIN3	IGFBP3	PLAUR	FOS	AMPD3	CP	F3	HS3ST1	EXT1	ISG20	EFNA3	NAGK	ADORA2B	DDIT4	RRAGD	BCL2	PKP1	S100A4	TGFBI	INHA	PAM	PFKP
	Apical Junction	44/200	0.00177298	COL17A1	ITGB4	SDC3	NEXN	PARD6G	TNFRSF11B	CX3CL1	EGFR	MYL12B	LIMA1	CDH3	RRAS	AKT3	MAP3K20	SIRPA	NRTN	IKBKG	FLNC	LDLRAP1	PCDH1	MPZL1	MPZL2	CDSN	SYK	ITGA2	VAV2	MAPK13	CLDN6	MAPK11	CLDN4	NFASC	ADAM15	PPP2R2C	CLDN8	CLDN7	EXOC4	FSCN1	CERCAM	CNTN1	ADAM9	EVL	TGFBI	NECTIN4	DSC3
	Apical Surface	13/44	0.0116267	NTNG1	SRPX	AFAP1L2	ATP8B1	PLAUR	PCSK9	HSPB1	LYPD3	SLC2A4	GATA3	EFNA5	CX3CL1	SULF2
	Reactive Oxygen Species Pathway	14/49	0.0116267	NQO1	PRNP	ABCC1	NDUFA6	SRXN1	GSR	MGST1	ATOX1	PDLIM1	GCLC	FES	GCLM	JUNB	PFKP
	Myogenesis	39/200	0.0250299	EIF4A2	RB1	VIPR1	CDKN1A	CTF1	NOTCH1	ITGB4	HSPB8	AK1	CLU	CNN3	SYNGR2	SGCD	EFS	MB	STC2	TNNI2	NCAM1	PDLIM7	SPDEF	NQO1	PRNP	DTNA	DMPK	ATP6AP1	ACSL1	TPM2	IGFBP3	FST	TPD52L1	OCEL1	MAPK12	SMTN	PTP4A3	SLC6A8	SSPN	CASQ2	CDH13	MAPRE3
	Complement	39/200	0.0250299	CDA	CEBPB	LRP1	PCSK9	PLAT	PRCP	GATA3	CLU	C2	CASP7	CTSL	HNF4A	CASP3	LAMP2	CASP4	TIMP1	CTSD	CD55	CTSB	DUSP5	SERPINB2	FN1	PLAUR	PLA2G4A	CP	F3	DUSP6	ATOX1	PSMB9	PLSCR1	MMP15	IRF1	IRF7	SERPING1	ADAM9	CDH13	CFB	HSPA1A	LTF
	Androgen Response	22/100	0.0298345	TPD52	ABCC4	TNFAIP8	TSC22D1	NCOA4	GSR	KRT8	SORD	UAP1	IQGAP2	SAT1	NDRG1	AKAP12	ALDH1A3	KRT19	MAF	CDK6	CCND1	PTK2B	SGK1	B2M	SPDEF
	UV Response Dn	29/144	0.0360008	GCNT1	FHL2	ADD3	LTBP1	RND3	SYNE1	DBP	RXRA	PRKAR2B	MYC	SLC22A18	AKT3	HAS2	ABCC1	SFMBT1	MGMT	NEK7	SYNJ2	F3	VAV2	TGFBR3	ARHGEF9	PLCB4	ADORA2B	MAP1B	SCN8A	ID1	SNAI2	PLPP3
	IL-6/JAK/STAT3 Signaling	19/87	0.0454025	ACVRL1	JUN	TNFRSF12A	IFNGR1	STAT1	OSMR	ACVR1B	TNF	TNFRSF1A	SOCS3	IRF1	PDGFC	CD38	FAS	CD14	IRF9	CD44	IL13RA1	TLR2
Fig3b	Gene_Count_Matrix data only for target genes
	Gene	CTRL1	CTRL2	CTRL3	CTRL4	BLM1	BLM2	BLM3	BLM4	FDR
	Trp53	4663	4865	4935	5298	4124	4265	3824	4841	0.0742927
	Cdkn1a	8190	9241	7740	6845	59601	43029	42785	49346	2.20365e-86
	Bax	4460	5194	4455	4400	11384	9813	9443	11443	2.60381e-66
	Gadd45a	1801	1729	1378	1289	2016	1788	1962	2049	0.00025393
	Mdm2	6978	6240	5292	5706	12254	9681	9535	10761	5.24143e-26
	Cdkn2a	499	646	649	662	553	621	685	701	0.926604
	Mki67	18804	18828	20539	21306	6923	7748	8168	9939	8.55849e-31
	Sftpc	30602	38933	31308	33579	24820	11531	12517	13953	5.64944e-08
	Sftpa1	111520	124141	115058	121366	76254	67666	67827	85151	0.00160492
	Sftpb	507301	569783	549063	567256	557176	468183	470621	553279	1
	Abca2	8723	8276	7288	7739	7371	6585	6406	7502	0.041982
	Ager	243970	264436	196372	214469	194320	136469	143695	158465	0.0882629
	Hopx	65071	70606	52671	52953	50078	41038	41335	47677	0.0402346
	Pdpn	5325	5816	5616	5555	3576	3817	4390	4962	0.000118477
	Cdh1	99376	101503	85493	90003	82378	64437	64969	70500	0.0936802
	Vim	463	393	630	399	499	450	417	464	1
	Acta2	65	71	96	71	89	59	48	77	1
	Snai1	74	33	80	67	41	38	37	46	0.377223
	Zeb1	62	62	57	96	101	105	52	81	0.723408
Fig3f
	Co-cultured fibroblast sample	DsRed+ area (relative)	Cell number (relative)
	CTRL#1	1.14903	1.20853
	CTRL#2	1.07001	0.924171
	CTRL#3	0.780962	0.867299
	BLM#1	4.61587	0.966825
	BLM#2	3.00046	0.895735
	BLM#3	5.62564	0.611374
	Nutlin#1	3.88387	0.767773
	Nutlin#2	3.47763	1.27962
	Nutlin#3	2.93863	1.19431
	P (CTRL vs BLM)	0.0067	1
	P (CTRL vs Nutlin)	0.0327	1
	P (BLM vs Nutlin)	0.5797	0.61
[truncated: 34 more columns]

## Sheet: Fig3c
Fig.3c

## Sheet: Fig.4b,d
Fig4b					Fig4d
	Mouse	CT score	P			AO sample	DsRed+ area (relative)	P vs No Tmx/No drug	P vs p53CKO/CTRL	P vs p53CKO/BLM
	CTRL#1	4	0.00123687			No Tmx/No drug#1	1.24999
	CTRL#2	5				No Tmx/No drug#2	1.04083
	CTRL#3	3				No Tmx/No drug#3	0.709185
	CTRL#4	4				p53CKO/CTRL#1	0.111082	0.00058
	CTRL#5	6				p53CKO/CTRL#2	0.106755
	CTRL#6	6				p53CKO/CTRL#3	0.068728
	p53CKO#1	2				p53CKO/BLM#1	0.297524	0.00606	0.40485
	p53CKO#2	1				p53CKO/BLM#2	0.262093
	p53CKO#3	3				p53CKO/BLM#3	0.529503
	p53CKO#4	1				p53CKO/Nutlin#1	0.219365	0.00152	1	1
	p53CKO#5	1				p53CKO/Nutlin#2	0.201206
	p53CKO#6	3				p53CKO/Nutlin#3	0.21692
	Mouse	SR-posi. area (%)	P
	CTRL#1	31.3932	0.00711628
	CTRL#2	43.0493
	CTRL#3	36.4999
	CTRL#4	46.7874
	CTRL#5	69.8114
	CTRL#6	67.8826
	p53CKO#1	27.8873
	p53CKO#2	30.0492
	p53CKO#3	28.4114
	p53CKO#4	23.3013
	p53CKO#5	22.4392
	p53CKO#6	28.0341
	Mouse	αSMA-posi. area (%)	P
	CTRL#1	18.0079	0.0487738
	CTRL#2	14.5007
	CTRL#3	21.0758
	p53CKO#1	11.6413
	p53CKO#2	13.5834
	p53CKO#3	11.3441
	Mouse	Hydroxyproline (ug/left lung)	P
	CTRL#1	172.327	0.00298849
	CTRL#2	231.441
	CTRL#3	190.263
	CTRL#4	217.898
	CTRL#5	234.447
	CTRL#6	225.517
	p53CKO#1	157.592
	p53CKO#2	151.803
	p53CKO#3	194.093
	p53CKO#4	147.107
	p53CKO#5	155.045
	p53CKO#6	173.808

## Sheet: Fig.4c
Fig4c
	AO sample	γH2AX band intensity (relative to GAPDH)	P between "Normal"s
	Normal/CTRL#1	0.799865	between Normal AOs
	Normal/CTRL#2	0.735979	6.67e-06
	Normal/CTRL#3	1.46416
	Normal/BLM#1	58.6216
	Normal/BLM#2	54.5481
	Normal/BLM#3	52.6949
	p53CKO/CTRL#1	1.8141	between p53CKO AOs
	p53CKO/CTRL#2	3.30483	1.69784e-05
	p53CKO/CTRL#3	4.23681
	p53CKO/BLM#1	64.0749
	p53CKO/BLM#2	58.7671
	p53CKO/BLM#3	56.5915

## Sheet: Fig.5
Fig5a
		Relative mRNA expression
	Gene	NormaAO-CTRL#1	NormaAO-CTRL#2	NormaAO-CTRL#3	NormalAO-BLM#1	NormalAO-BLM#2	NormalAO-BLM#3	p53CKOAO-CTRL#1	p53CKOAO-CTRL#2	p53CKOAO-CTRL#3	p53CKOAO-BLM#1	p53CKOAO-BLM#2	p53CKOAO-BLM#3	P NormalAO-BLM vs p53CKOAO-BLM
	Tgfb1	0.867364	1.15362	0.999389	1.72701	2.18541	2.58578	0.630017	0.702516	0.19809	0.786626	0.869215	1.07156	0.00868003
	Tgfb2	0.939353	1.17539	0.905706	2.23512	2.30815	2.60505	1.42576	1.7377	0.56127	1.61147	1.76759	1.35974	0.00806716
	Tgfb3	0.893805	1.16067	0.963937	1.78525	1.98542	1.95396	0.700639	0.725611	0.229771	0.704806	0.652621	0.582819	6.05902e-05
	Tgfa	0.848038	1.18502	0.995081	2.15884	2.29402	2.33887	0.670511	0.740313	0.63378	2.32447	0.830577	0.727312	0.134977
	Ccn2	0.977892	0.918673	1.11314	2.33777	2.01936	2.39152	0.287933	0.3896	0.141755	0.501748	0.40168	0.325399	0.000131427
	Pdgfa	0.770015	1.21172	1.07176	1.62352	1.40648	1.50163	0.598747	0.778853	0.227557	0.820935	0.897411	0.478001	0.00559222
	Pdgfb	0.88767	1.1367	0.991062	2.69904	1.82644	2.61386	0.536639	0.732081	0.247213	0.768271	1.31916	0.581954	0.013747
	Vegfa	0.85541	1.09474	1.06786	1.75813	1.74075	1.72201	1.13226	1.27674	0.395663	1.24254	1.35648	1.02724	0.0054184
	Vegfc	1.01034	1.0749	0.920799	1.52592	1.86579	1.84062	0.407663	0.489727	0.149055	0.526182	0.408466	0.631871	0.000651544
	Cdf1	1.03824	1.02633	0.93846	2.06018	2.29796	3.22421	0.936623	1.25569	0.415881	2.22784	1.92626	1.34825	0.189362
	Cdf2	0.867742	1.01096	1.13992	1.54659	1.45821	1.53068	0.485812	0.426196	0.131143	0.620834	0.563748	0.610141	9.36063e-06
	Il6	1.06098	0.646143	1.45869	10.6273	10.2112	13.5388	1.54569	2.32225	0.711497	10.8902	10.7085	7.43647	0.310439
	Il10	1.07401	1.34736	0.691048	5.02003	10.1699	19.6644	0.981236	7.2548	0.975784	2.30688	4.84717	1.09294	0.115806
	Tnfa	1.03415	0.876386	1.10336	2.72512	2.86545	2.11085	0.573719	0.797742	0.24801	2.28301	3.06905	1.60275	0.63346
	Il33	0.818114	1.14163	1.07068	0.672664	0.707104	0.561442	0.718747	0.702958	0.26067	0.779979	0.917494	1.36166	0.108521
	Cxcl1	0.812056	1.19354	1.03176	1.56477	2.04744	1.77646	0.585528	0.505926	0.201137	2.62499	1.83671	1.20887	0.838757
	Cxcl12	1.21348	0.695253	1.18529	4.9044	5.70271	7.07284	0.495433	1.28848	0.312476	1.43312	1.6791	0.522233	0.00295157
	Ccl3	1.13008	0.912913	0.969305	5.08477	5.93246	8.78606	0.123369	0.987996	0.226082	1.58504	1.67245	1.61781	0.0113035
Fig5b
		mRNA dot+/GFP+ (%)
	Gene	day0#1	day0#2	day0#3	day7#1	day7#2	day7#3	P
	Tgfb1	5.88235	7.31707	7.54717	26.4706	23.8095	27.0833	7.57867e-05
	Tgfb2	12.5	15.2174	22.449	32.1429	31.3726	26.2295	0.0196402
	Tgfb3	16.6667	12.5	14.8936	26.087	32.1429	25.9259	0.00490919
Fig5c
	FACS	day0#1	day0#2	day0#3	day7#1	day7#2	day7#3	P
	Integrin-posi. rate (%)	21.4	19.9	18.3	55.2	40.4	51.1	0.00297473
	Integrin-MFI (relative)	1.08497	1.02505	0.889978	2.31481	2.00871	2.1939	0.000380691
Fig5d
		Isotype#1	Isotype#2	Isotype#3	Antibody#1	Antibody#2	Antibody#3	P
	DsRed+ area (relative)	0.873901	1.21981	0.906291	0.311214	0.299912	0.59551	0.0151583
Fig5e
	Gene	CTRL sup #1	CTRL sup #2	CTRL sup #3	BLM sup #1	BLM sup #2	BLM sup #3	BLM sup with iALK #1	BLM sup with iALK #2	BLM sup with iALK #3	P (CTRL vs BLM)	P (CTRL vs iALK)	P (BLM vs iALK)
	Acta2	0.894376	1.09264	1.0233	2.3703	2.35202	2.56338	1.13675	1.20673	1.03708	7.6e-06	0.56	1.29e-05
	Col1a1	1.04759	1.06277	0.898188	1.24206	1.12608	1.25367	0.719876	0.766827	0.734373	0.03072	0.00962	0.00046
	Cthrc1	0.87148	1.00412	1.14277	1.67336	1.98494	1.61607	0.811356	0.665766	1.14091	0.0104	1	0.0046
	Gene	hetero CTRL sup #1	hetero CTRL sup #2	hetero CTRL sup #3	hetero BLM #1	hetero BLM #2	hetero BLM #3	homo CTRL sup #1	homo CTRL sup #2	homo CTRL sup #3	homo BLM sup #1	homo BLM sup #2	homo BLM sup #3	P (hetero/CTRL vs hetero BLM)	P (hetero/CTRL vs homo/CTRL)	P (hetero/CTRL vs homo/BLM)	P (hetero/BLM vs homo/CTRL)	P (hetero/BLM vs homo/BLM)	P (homo/CTRL vs homo/BLM)
	Acta2	1.01615	0.84919	1.15887	2.0586	1.85062	2.52497	0.620338	0.555742	0.607575	1.23305	1.01924	0.80785	0.00126	0.2908	1	0.00014	0.00136	0.26178
	Col1a1	0.859713	1.11123	1.04675	1.19583	1.29999	1.1926	0.968767	0.965375	0.881466	1.13583	1.03265	0.899441	0.132	1	1	0.037	0.183	1
	Cthrc1	1.24069	0.842498	0.95668	1.61268	2.25201	2.43657	1.15986	0.898163	0.630648	1.46572	1.00434	1.4243	0.0135	1	1	0.0073	0.0695	0.8487

## Sheet: Fig.6
Fig6b
	Term	Overlap	Adjusted P-value	Genes
	p53 Pathway	41/200	3.0441e-08	CDKN1A	BTG2	NOTCH1	CD81	ITGB4	EI24	TGFA	RPS27L	FOXO3	SAT1	TOB1	RXRA	FAM162A	ZMAT3	IER5	S100A10	PHLDA3	FBXW7	PLK2	ABCC5	EPHX1	LIF	AEN	INHBB	KLF4	BAIAP2	PTPN14	PTPRE	RAP2B	TRAF4	SP1	DDIT4	CCNG1	MDM2	TNFSF9	SDC1	FAS	CDH13	BAX	ERCC5	EPHA2
	TNF-alpha Signaling via NF-kB	37/200	1.78521e-06	BTG2	CDKN1A	B4GALT1	CEBPD	TNC	AREG	SAT1	IFIT2	NFIL3	CCND1	PLAU	MYC	HES1	IER5	PHLDA1	TGIF1	EGR2	EGR3	JAG1	SMAD3	PLK2	LIF	ZBTB10	INHBA	KLF4	PNRC1	FOSL2	RCAN1	PTPRE	SPSB1	KLF6	TNFSF9	TRIB1	IL6ST	NFE2L2	BIRC3	B4GALT5
	Estrogen Response Early	31/200	0.000561295	KCNK5	FOXC1	B4GALT1	MAST4	SLC2A1	ASB13	ADD3	AREG	TOB1	AFF1	IGF1R	CYP26B1	CCND1	PODXL	MYC	MYB	LRIG1	PMAIP1	HES1	MYBL1	EGR3	MREG	BCL11B	KAZN	INHBB	KLF4	RHOD	RAB31	PPIF	BCL2	IL6ST
	TGF-beta Signaling	13/54	0.000994358	CDKN1C	ACVR1	TGIF1	SMAD3	NOG	XIAP	ARID4B	LTBP2	SMAD6	RAB31	CTNNB1	MAP3K7	SPTBN1
	UV Response Dn	23/144	0.00210723	NRP1	SMAD3	YTHDC1	PRKCE	PTEN	MRPS31	PIK3R3	PTPRM	NR1D2	SYNJ2	NR3C1	ADD3	KALRN	SLC7A1	IGF1R	RUNX1	SYNE1	RXRA	ZMIZ1	MYC	SPOP	PMP22	ADGRL2
	Notch Signaling	9/32	0.00235515	FZD1	NOTCH3	TCF7L2	NOTCH1	JAG1	CCND1	FBXW11	HES1	WNT2
	IL-2/STAT5 Signaling	28/199	0.0029652	CDKN1C	NRP1	AHNAK	CD81	FGL2	HK2	IGF1R	NFIL3	GLIPR2	MYC	NFKBIZ	LRIG1	SH3BGRL2	SNX9	CCR4	PHLDA1	RABGAP1L	IL1R2	NCOA3	LIF	IGF2R	UCK2	KLF6	CDCP1	COL6A1	BCL2	UMPS	BCL2L1
	Hypoxia	26/200	0.0116277	CDKN1C	CDKN1A	SLC2A1	STC1	ADM	AK4	NR3C1	FOXO3	HK2	NFIL3	FAM162A	HAS1	MXI1	PPARGC1A	PGAM2	AMPD3	PNRC1	FOSL2	EXT1	KLF7	KLF6	COL5A1	DDIT4	BCL2	MYH9	TMEM45A
	mTORC1 Signaling	26/200	0.0116277	RAB1A	CDKN1A	BTG2	CCNF	FGL2	SLC2A1	PIK3R3	STC1	AK4	ADD3	HK2	NFIL3	ATP6V1D	ACTR2	STARD4	EGLN3	PNO1	TXNRD1	SORD	CACYBP	GCLC	CTH	DDIT4	CANX	CCNG1	BCAT1
	Glycolysis	25/200	0.0212278	PRPS1	B4GALT1	TGFA	STC1	AK4	HMMR	HS6ST2	HK2	HS2ST1	PPP2CB	FUT8	FAM162A	MXI1	LHPP	EGLN3	PGAM2	GFPT1	EXT1	GCLC	CLDN3	COL5A1	ARTN	CTH	DDIT4	SDC1
	Wnt-beta Catenin Signaling	8/42	0.038815	FZD1	NOTCH1	JAG1	MAML1	MYC	FZD8	CTNNB1	AXIN2
	Apoptosis	20/161	0.0435392	BCAP31	CDKN1A	BTG2	EGR3	XIAP	SAT1	IGF2R	PTK2	EREG	PPP3R1	BCL2L11	CCND1	CTH	LMNA	PMAIP1	BAX	FAS	CTNNB1	BCL2L1	BIRC3

## Sheet: Fig.7a,d,e,f
Fig7a					Fig7e						Fig7f
	Mouse	pSMAD2/3-posi. rate (%)	P			AO sample	DsRed+ area (relative)	P vs No Tmx/No drug	P vs TR2CKO/CTRL			Setting	DsRed+ area (relative)	P vs empty wo TGF	P vs empty with TGF
	BLMd0#1	0	0.00446301			No Tmx/No drug#1	1.56567					empty gel wo TGFβ#1	0.896675
	BLMd0#2	3.84615				No Tmx/No drug#2	0.756307					empty gel wo TGFβ#2	0.984941
	BLMd0#3	3.57143				No Tmx/No drug#3	0.678026					empty gel wo TGFβ#3	1.11838
	BLMd7#1	17.6471				Tgfbr2CKO/CTRL#1	0.083284	0.021				empty gel with TGFβ#1	2.08016	0.4232
	BLMd7#2	23.8095				Tgfbr2CKO/CTRL#2	0.056736					empty gel with TGFβ#2	1.45455
	BLMd7#3	29.6296				Tgfbr2CKO/CTRL#3	0.069581					empty gel with TGFβ#3	1.73113
						Tgfbr2CKO/BLM#1	0.083326	0.025	1			AO with TGFβ#1	4.04701	0.0011	0.0048
						Tgfbr2CKO/BLM#2	0.102299					AO with TGFβ#2	3.37189
Fig7d						Tgfbr2CKO/BLM#3	0.125507					AO with TGFβ#3	5.12615
	Mouse	CT score	P
	CTRL#1	4	0.00428701
	CTRL#2	5
	CTRL#3	3
	CTRL#4	6
	CTRL#5	6
	CTRL#6	6
	Tgfbr2CKO#1	3
	Tgfbr2CKO#2	1
	Tgfbr2CKO#3	3
	Tgfbr2CKO#4	1
	Tgfbr2CKO#5	0
	Tgfbr2CKO#6	4
	Mouse	SR-posi. area (%)	P
	CTRL#1	31.3932	0.0031934
	CTRL#2	43.0493
	CTRL#3	36.4999
	CTRL#4	46.7874
	CTRL#5	69.8114
	CTRL#6	43.7056
	Tgfbr2CKO#1	25.5595
	Tgfbr2CKO#2	21.5109
	Tgfbr2CKO#3	27.1919
	Tgfbr2CKO#4	19.2181
	Tgfbr2CKO#5	17.864
	Tgfbr2CKO#6	28.1299
	Mouse	αSMA-posi. area (%)	P
	CTRL#1	15.7987	0.00287138
	CTRL#2	22.7091
	CTRL#3	16.5067
	Tgfbr2CKO#1	3.32339
	Tgfbr2CKO#2	4.59249
	Tgfbr2CKO#3	2.28605
	Mouse	Hydroxyproline (ug/left lung)	P
	CTRL#1	223.974	0.0238159
	CTRL#2	195.478
	CTRL#3	181.529
	CTRL#4	238.61
	CTRL#5	192.663
	CTRL#6	202.316
	Tgfbr2CKO#1	174.415
	Tgfbr2CKO#2	174.748
	Tgfbr2CKO#3	106.38
	Tgfbr2CKO#4	185.29
	Tgfbr2CKO#5	174.516
	Tgfbr2CKO#6	181.172

[truncated: 14 more sheets: Fig.7b, Fig.8a,b,d,e, Fig.8c, Fig.9, Sup.Fig.1, Sup.Fig.3, Sup.Fig.4a,b,e,f, Sup.Fig4c, Sup.Fig.5, Sup.Fig.6, Sup.Fig.7, Sup.Fig.8, Sup.Fig.9, Sup.Fig.10]
